# Supplementary material for: Self-triggered thermoelectric nanoheterojunction for cancer catalytic and immunotherapy
Source: Nat Commun. 2023 Aug 23;14:5140. doi: 10.1038/s41467-023-40954-y (PMC10447553; doi:10.1038/s41467-023-40954-y)
Supplement: Supplementary file 4 — Source data [file 41467_2023_40954_MOESM4_ESM.xlsx]

## Sheet: Figure 3a
BST	BST-PAA-Ca2+	BST/CaO2
-2.29832	-6.57	-24.3
-2.20647	-6.89	-26.5
-2.16116	-7.33	-27.64

## Sheet: Figure 3b 
Pos. [°2Th.]	BST	BST-CaO2
5	6750	884
5.019	6738.29	833.278
5.038	6747.51	908.057
5.057	6660.02	837.908
5.076	6744.95	815.771
5.095	6708.54	858.739
5.114	6687.51	856.475
5.133	6725.55	873.206
5.152	6724.36	828.818
5.171	6716.55	838.014
5.19	6717.26	849.274
5.209	6742.06	832.041
5.228	6705.91	879.948
5.247	6683.6	862.206
5.266	6672.19	841.708
5.285	6664.48	810.728
5.304	6669.66	786.938
5.323	6663.53	805.671
5.342	6631.5	807.523
5.361	6641.27	805.044
5.38	6655.33	801.833
5.399	6654.14	789.067
5.418	6645.3	791.58
5.437	6635.87	789.627
5.456	6635.61	793.514
5.475	6637.44	828.757
5.494	6670.05	835.651
5.513	6645.66	799.312
5.532	6641.76	783.304
5.551	6639	758.853
5.57	6640.83	762.716
5.589	6643.4	792.49
5.608	6643.69	741.933
5.627	6671.7	758.583
5.646	6649.09	739.066
5.665	6636.18	763.313
5.684	6674.53	782.523
5.703	6626.49	770.731
5.722	6650.71	766.007
5.741	6631.72	736.84
5.76	6625.42	732.923
5.779	6652.73	728.046
5.798	6634.65	707.718
5.817	6633.07	708.898
5.836	6614.67	763.071
5.855	6597.84	719.838
5.874	6624.62	722.67
5.893	6596.98	745.905
5.912	6593.45	737.729
5.931	6578.93	714.371
5.95	6563.47	709.767
5.969	6573.39	741.994
5.988	6616.86	763.809
6.007	6595.87	715.189
6.026	6588.04	722.158
6.045	6613.95	701.49
6.064	6627.24	677.03
6.083	6599.97	704.411
6.102	6580.43	694.126
6.121	6601.34	690.146
6.14	6611.68	716.97
6.159	6593.55	696.133
6.178	6571.13	677.791
6.197	6578.74	693.793
6.216	6604.69	695.574
6.235	6613.39	700.988
6.254	6600.52	702.879
6.273	6560.2	688.197
6.292	6549.47	673.235
6.311	6549.13	674.056
6.33	6573.34	705.874
6.349	6567.5	673.594
6.368	6556.87	703.054
6.387	6552.39	677.01
6.406	6606.34	684.73
6.425	6565.27	696.028
6.444	6602.65	661.072
6.463	6546.1	650.49
6.482	6549.53	670.177
6.501	6578.94	650.362
6.52	6578.22	675.093
6.539	6584.97	709.641
6.558	6579.11	644.291
6.577	6602.9	661.164
6.596	6555.56	684.353
6.615	6581.02	659.7
6.634	6603.41	672.878
6.653	6556.26	643.268
6.672	6539.67	642.996
6.691	6569.52	669.056
6.71	6558.99	643.667
6.729	6575.25	630.444
6.748	6557.03	628.264
6.767	6539.48	671.297
6.786	6562.72	680.776
6.805	6563.11	634.062
6.824	6541.1	650.154
6.843	6533.83	649.991
6.862	6536.76	658.292
6.881	6559.92	670.626
6.9	6574.32	661.028
6.919	6545.33	650.896
6.938	6545.87	658.715
6.957	6572.53	652.919
6.976	6547.42	635.949
6.995	6535.89	624.426
7.014	6558.54	629.445
7.033	6552.19	656.111
7.052	6548.85	638.275
7.071	6550.17	648.855
7.09	6569.6	629.975
7.109	6544.46	669.596
7.128	6552.9	660.563
7.147	6513.04	587.693
7.166	6515.82	614.293
7.185	6552.12	664.957
7.204	6531.44	637.56
7.223	6552.35	617.89
7.242	6553.6	581.52
7.261	6541.81	597.042
7.28	6566.99	611.223
7.299	6586.35	617.095
7.318	6507.35	669.765
7.337	6527.39	639.896
7.356	6532.73	583.16
7.375	6520.09	650.976
7.394	6549.5	618.42
7.413	6533.8	615.743
7.432	6540.34	602.447
7.451	6528	606.585
7.47	6530.59	642.341
7.489	6541.29	648.676
7.508	6530.51	609.778
7.527	6520.2	625.265
7.546	6521.5	614.293
7.565	6523.67	599.594
7.584	6513.58	623.035
7.603	6540.56	641.382
7.622	6547.98	592.872
7.641	6554.43	577.464
7.66	6535.72	595.418
7.679	6505.14	592.137
7.698	6538.75	605.622
7.717	6560.29	627.87
7.736	6544.18	628.275
7.755	6536.41	606.539
7.774	6516.14	581.594
7.793	6494.57	600.015
7.812	6482.37	628.866
7.831	6515.24	610.775
7.85	6537.86	588.428
7.869	6544.82	598.775
7.888	6566.78	601.357
7.907	6533.71	627.92
7.926	6499.26	587.791
7.945	6488.29	593.77
7.964	6502.54	622.113
7.983	6497.06	607.717
8.002	6479.52	576.492
8.021	6489.46	550.111
8.04	6464.45	571.442
8.059	6504.15	548.543
8.078	6534.82	589.582
8.097	6518.24	551.543
8.116	6540.11	579.841
8.135	6529.76	562.263
8.154	6520.79	595.66
8.173	6535.97	626.512
8.192	6539.72	578.224
8.211	6519.04	580.896
8.23	6510.12	587.88
8.249	6481.38	567.695
8.268	6499.99	560.47
8.287	6521.31	588.849
8.306	6495.25	603.289
8.325	6497.5	567.711
8.344	6514.65	599.607
8.363	6530.9	613.097
8.382	6490.14	585.417
8.401	6483.49	567.855
8.42	6499.59	557.65
8.439	6492.4	538.972
8.458	6486	564.269
8.477	6478.1	551.607
8.496	6461.09	534.008
8.515	6474.55	566.221
8.534	6493.09	570.713
8.553	6489.06	586.714
8.572	6524.52	598.48
8.591	6547.7	598.578
8.61	6522.04	587.576
8.629	6513.75	587.934
8.648	6546.44	603.327
8.667	6554.98	564.652
8.686	6566.34	593.447
8.705	6583.81	601.009
8.724	6578.31	603.413
8.743	6584.52	633.255
8.762	6636.02	627.137
8.781	6618.61	615.322
8.8	6651.97	627.148
8.819	6661.48	624.726
8.838	6613.46	545.229
8.857	6593	591.98
8.876	6592.02	574.423
8.895	6535.85	566.384
8.914	6556.18	573.415
8.933	6540.85	536.996
8.952	6481.94	560.212
8.971	6487.65	521.337
8.99	6483.37	557.915
9.009	6503.71	518.76
9.028	6466.13	517.91
9.047	6469.09	545.15
9.066	6469.62	551.538
9.085	6503.27	520.663
9.104	6518	548.168
9.123	6489.78	551.906
9.142	6492.71	556.026
9.161	6512.1	543.574
9.18	6497.61	517.604
9.199	6475.19	518.038
9.218	6469	524.399
9.237	6472.05	522.49
9.256	6471.13	536.031
9.275	6461.95	539.058
9.294	6458.17	532.822
9.313	6453.21	526.599
9.332	6453.17	512.633
9.351	6469.56	528.359
9.37	6470.36	527.99
9.389	6476.06	518.212
9.408	6463.96	504.728
9.427	6440.05	511.114
9.446	6452.74	501.573
9.465	6473.35	497.637
9.484	6435.88	504.707
9.503	6448.28	526.826
9.522	6469.86	535.442
9.541	6464.65	528.22
9.56	6431.81	500.886
9.579	6440.91	519.803
9.598	6454.89	515.05
9.617	6475.33	469.893
9.636	6434.36	524.514
9.655	6447.53	457.328
9.674	6416.91	515.293
9.693	6430.6	497.897
9.712	6443.61	520.105
9.731	6432.84	503.898
9.75	6475.71	515.34
9.769	6432.4	516.361
9.788	6425.77	487.403
9.807	6433.16	539.265
9.826	6435.74	519.745
9.845	6446.09	509.16
9.864	6452.8	514.895
9.883	6429.83	499.547
9.902	6423.82	498.111
9.921	6425.13	522.524
9.94	6441.92	517.676
9.959	6448.27	486.526
9.978	6439.61	493.374
9.997	6425.53	480.114
10.016	6407.52	485.92
10.035	6403.27	511.463
10.054	6427.78	470.528
10.073	6452	459.621
10.092	6453.2	501.002
10.111	6457.25	508.877
10.13	6440.64	491.637
10.149	6426.5	464.445
10.168	6467.15	489.62
10.187	6439.3	493.287
10.206	6427.13	482.514
10.225	6452.8	489.302
10.244	6410.44	497.609
10.263	6427.51	494.637
10.282	6458.61	473.389
10.301	6442.07	488.762
10.32	6452.23	471.192
10.339	6417.99	505.796
10.358	6394.94	490.943
10.377	6394.68	473.37
10.396	6415.88	484.841
10.415	6397.35	460.456
10.434	6431.45	505.938
10.453	6427.4	506.134
10.472	6413.38	478.764
10.491	6416.41	494.546
10.51	6416.14	472.959
10.529	6444.35	471.5
10.548	6450	462.287
10.567	6467.26	485.893
10.586	6410.45	455.779
10.605	6404.24	481.507
10.624	6435.3	467.276
10.643	6426.1	467.664
10.662	6407.74	445.874
10.681	6426.57	464.483
10.7	6434.49	479.937
10.719	6422.18	463.307
10.738	6399.11	468.764
10.757	6398.92	498.228
10.776	6413.6	479.601
10.795	6418.96	448.488
10.814	6439.58	456.432
10.833	6428.89	469.398
10.852	6397.97	477.906
10.871	6417.86	483.561
10.89	6428.83	479.41
10.909	6426.54	460.146
10.928	6420.43	449.117
10.947	6428.85	476.722
10.966	6420.11	508.62
10.985	6417.6	461.552
11.004	6448.21	432.274
11.023	6399.99	450.003
11.042	6376.86	469.082
11.061	6391.05	446.931
11.08	6418.96	479.253
11.099	6404.57	423.184
11.118	6410.7	499.729
11.137	6420.37	482.172
11.156	6426.55	464.871
11.175	6360.23	459.019
11.194	6389.16	478.439
11.213	6389.05	491.315
11.232	6415.76	451.397
11.251	6382.97	444.406
11.27	6415.69	470.204
11.289	6402.32	441.741
11.308	6454.25	483.006
11.327	6408.42	481.003
11.346	6421.9	435.371
11.365	6388.73	419.997
11.384	6404.76	440.773
11.403	6426.52	450.401
11.422	6420.85	440.851
11.441	6406.22	451.645
11.46	6391.59	436.789
11.479	6389.61	454.94
11.498	6390.84	459.814
11.517	6393.87	449.106
11.536	6377.96	437.837
11.555	6379.65	441.619
11.574	6391.77	444.97
11.593	6385	444.371
11.612	6397.48	442.509
11.631	6407.51	428.489
11.65	6400.67	437.237
11.669	6411.43	450.99
11.688	6443.57	459.75
11.707	6468.41	414.091
11.726	6456.15	403.888
11.745	6523.61	432.61
11.764	6537.73	449.764
11.783	6540.19	469.078
11.802	6492.14	459.655
11.821	6440.81	459.666
11.84	6416.72	421.134
11.859	6374.73	425.523
11.878	6412.14	452.374
11.897	6401.42	434.816
11.916	6377.51	432.289
11.935	6391.11	439.964
11.954	6400.87	437.038
11.973	6365.39	408.128
11.992	6396.82	393.87
12.011	6399	412.174
12.03	6397.24	428.236
12.049	6387.5	435.182
12.068	6396.91	443.552
12.087	6375.37	440.111
12.106	6360.52	467.44
12.125	6358	461.222
12.144	6372.81	451.813
12.163	6379.43	429.947
12.182	6381.38	444.127
12.201	6381.33	419.321
12.22	6377.79	421.267
12.239	6384.03	419.029
12.258	6371.21	435.312
12.277	6366.39	413.35
12.296	6361.12	400.855
12.315	6357.19	415.518
12.334	6365.95	400.67
12.353	6364.36	403.793
12.372	6366.48	431.254
12.391	6382.05	439.84
12.41	6385.44	438.227
12.429	6382.6	426.2
12.448	6380.41	420.281
12.467	6370.58	441.73
12.486	6383.14	441.041
12.505	6393.72	412.46
12.524	6371.79	441.509
12.543	6356	430.514
12.562	6348.64	409.79
12.581	6334.17	418.219
12.6	6400.01	420.405
12.619	6364.87	400.625
12.638	6359.91	409.521
12.657	6383.8	449.164
12.676	6357.15	438.948
12.695	6360.16	438.265
12.714	6366.02	447.938
12.733	6373.82	417.701
12.752	6379.73	434.169
12.771	6365.15	390.448
12.79	6361.29	418.622
12.809	6365.39	407.058
12.828	6389.92	395.602
12.847	6374.09	411.421
12.866	6340.21	414.999
12.885	6364.21	426.704
12.904	6351.84	430.755
12.923	6349.39	390.057
12.942	6367.25	411.736
12.961	6365.82	427.681
12.98	6362	420.769
12.999	6368.32	447.996
13.018	6362.27	442.288
13.037	6361.83	418.249
13.056	6362.65	409.764
13.075	6353.06	400.522
13.094	6367.91	403.699
13.113	6384.6	396.998
13.132	6388.36	409.455
13.151	6383.06	442.256
13.17	6357.19	437.122
13.189	6354.89	421.022
13.208	6361.76	396.935
13.227	6357.09	392.044
13.246	6370.5	394.999
13.265	6360.39	390.332
13.284	6353.74	401.261
13.303	6362.7	400.167
13.322	6357.34	428.301
13.341	6383.83	397.14
13.36	6362.21	423.599
13.379	6344.26	381.979
13.398	6354.42	389.846
13.417	6370.27	405.634
13.436	6342.34	421.204
13.455	6333.27	409.52
13.474	6339.41	398.033
13.493	6362.82	399.984
13.512	6369.77	425.16
13.531	6340.76	406.194
13.55	6313.28	404.08
13.569	6341.39	433.496
13.588	6364.12	389.192
13.607	6334.9	416.627
13.626	6326.54	405.78
13.645	6321.23	387.683
13.664	6341.58	409.432
13.683	6356.95	429.682
13.702	6362.89	426.784
13.721	6342.4	420.515
13.74	6353.16	432.443
13.759	6353.93	426.048
13.778	6333.43	423.359
13.797	6343.15	408.648
13.816	6365.77	401.608
13.835	6350.49	401.155
13.854	6348.26	409.013
13.873	6360.5	405.003
13.892	6345.17	400.503
13.911	6340.91	413.252
13.93	6361.09	408.332
13.949	6358.35	410.039
13.968	6349.3	417.451
13.987	6358.85	404.576
14.006	6342.98	412.344
14.025	6345.91	419.478
14.044	6349.67	426.202
14.063	6351.21	392.238
14.082	6344.83	395.493
14.101	6354.68	407.461
14.12	6362.17	385.952
14.139	6335.03	406.635
14.158	6357.91	418.13
14.177	6362.75	403.146
14.196	6349.16	437.349
14.215	6318.41	429.094
14.234	6342.32	412.912
14.253	6352.08	379.948
14.272	6362.81	373.12
14.291	6347.67	395.993
14.31	6352.6	432.47
14.329	6355.73	402.281
14.348	6375.45	402.536
14.367	6348.77	373.774
14.386	6357.36	367.329
14.405	6324.35	403.463
14.424	6382	408.856
14.443	6389.34	387.451
14.462	6344.02	386.154
14.481	6316.19	407.217
14.5	6326.12	412.25
14.519	6331.67	385.823
14.538	6341.86	371.741
14.557	6357.2	376.519
14.576	6351.23	380.588
14.595	6336.23	398.485
14.614	6332.62	405.526
14.633	6343.78	389.703
14.652	6337.8	379.999
14.671	6340.62	364.17
14.69	6365.09	372.014
14.709	6369	404.166
14.728	6352.55	401.432
14.747	6334.71	392.025
14.766	6347.66	391.299
14.785	6350.81	410.457
14.804	6353.43	403.826
14.823	6340	393.48
14.842	6337.8	381.048
14.861	6339.33	399.859
14.88	6368.03	381.308
14.899	6358.74	393.998
14.918	6332.56	390.017
14.937	6329.88	396.361
14.956	6331.21	399.576
14.975	6353.07	404.784
14.994	6365.83	401.811
15.013	6341	398.69
15.032	6297.1	428.927
15.051	6364.14	394.942
15.07	6330.91	389.257
15.089	6346.55	384.38
15.108	6324.62	375.007
15.127	6326.37	417.726
15.146	6339.75	387.453
15.165	6327.97	385.125
15.184	6325.8	378.793
15.203	6312.03	363.031
15.222	6314.01	389.055
15.241	6324.72	381.557
15.26	6346.97	367.995
15.279	6354.32	402.942
15.298	6357.26	415.123
15.317	6337.01	391.893
15.336	6325.21	386.036
15.355	6348	392.315
15.374	6354.57	378.475
15.393	6335.34	384.541
15.412	6319.44	374.731
15.431	6325.53	362.454
15.45	6334.81	377.911
15.469	6322.37	369.942
15.488	6333.36	362.065
15.507	6348.81	383.661
15.526	6337.08	402.209
15.545	6352.69	390.664
15.564	6332.16	394.772
15.583	6341.18	398.164
15.602	6335.47	399.801
15.621	6342.77	413.071
15.64	6304.95	375.676
15.659	6303.22	385.33
15.678	6316.21	391.658
15.697	6331.37	350.171
15.716	6321.11	363.666
15.735	6323.64	364.027
15.754	6340.13	393.585
15.773	6326.33	357.185
15.792	6309.37	362.656
15.811	6337.65	413.376
15.83	6315.84	368.72
15.849	6315	382.958
15.868	6304.03	391.312
15.887	6317.23	374.209
15.906	6347.54	389.296
15.925	6348.64	407.123
15.944	6336.58	379.821
15.963	6324.51	376.163
15.982	6313.58	365.521
16.001	6329.53	383.491
16.02	6313.05	388.13
16.039	6308.85	372.457
16.058	6332.37	370.006
16.077	6334.64	383.577
16.096	6342.99	379.483
16.115	6336.74	378.345
16.134	6316.18	376.306
16.153	6328.7	379.08
16.172	6324.19	367.871
16.191	6322.83	373.803
16.21	6335.41	382.813
16.229	6322.2	373.801
16.248	6339.03	366.241
16.267	6351.75	354.337
16.286	6334.78	364.765
16.305	6346.87	356.478
16.324	6322.12	359.309
16.343	6308.63	380.312
16.362	6308.87	381.942
16.381	6331.28	397.764
16.4	6304.09	378.63
16.419	6337.8	359.999
16.438	6353.81	341.119
16.457	6321.81	381.738
16.476	6334.27	368.495
16.495	6348.07	365.608
16.514	6329.39	372.613
16.533	6311.93	390.693
16.552	6346.92	367.137
16.571	6343.97	372.017
16.59	6335.19	377.869
16.609	6336.91	348.433
16.628	6325.85	346.07
16.647	6356.66	362.279
16.666	6320.41	390.394
16.685	6347.5	381.171
16.704	6324.76	340.792
16.723	6327.86	407.147
16.742	6344.06	367.962
16.761	6326.06	378.483
16.78	6302.89	389.195
16.799	6320.35	367.361
16.818	6336.83	373.021
16.837	6332.76	369.468
16.856	6311.26	356.396
16.875	6303.44	359.915
16.894	6334.25	391.917
16.913	6343.24	390.847
16.932	6325.44	380.886
16.951	6327.19	372.215
16.97	6326.77	374.547
16.989	6325.3	379.006
17.008	6320.59	366.745
17.027	6312.71	358.699
17.046	6334.58	356.395
17.065	6351.53	365.479
17.084	6344.06	360.524
17.103	6305.74	382.924
17.122	6321.2	372.266
17.141	6356.49	370.641
17.16	6328.8	380.395
17.179	6324.14	391.868
17.198	6317.57	400.86
17.217	6316.09	379.165
17.236	6376.35	380.281
17.255	6340.95	383.513
17.274	6333.83	396.193
17.293	6345.63	410.754
17.312	6394.89	446.146
17.331	6369.87	383.058
17.35	6363.05	440.605
17.369	6399.81	423.562
17.388	6433.1	432.44
17.407	6444.19	430.24
17.426	6458.42	456.843
17.445	6466.09	511.339
17.464	6494.9	533.373
17.483	6495.89	568.015
17.502	6613.65	608.443
17.521	6689.53	600.022
17.54	6771.73	613.674
17.559	6755.99	600.493
17.578	6728.44	534.385
17.597	6706.84	484.092
17.616	6661.45	463.613
17.635	6599.81	454.631
17.654	6513.86	447.204
17.673	6464.38	415.262
17.692	6447	412.153
17.711	6416.98	421.744
17.73	6391.99	421.006
17.749	6373.62	422.618
17.768	6357.29	419.096
17.787	6350.58	400.493
17.806	6349.62	389.874
17.825	6340.65	410.51
17.844	6327.24	409.115
17.863	6342.39	392.802
17.882	6332.57	377.645
17.901	6318.06	381.811
17.92	6308.24	367.944
17.939	6347.23	368.427
17.958	6351.49	400.615
17.977	6362.29	405.89
17.996	6345.94	417.126
18.015	6322.16	406.868
18.034	6310.64	405.144
18.053	6316.98	400.875
18.072	6327.77	433.92
18.091	6324.39	453.706
18.11	6336.11	595.944
18.129	6348.79	1060.22
18.148	6304.88	846.46
18.167	6342.24	760.376
18.186	6314.98	683.125
18.205	6327.05	500.738
18.224	6349.65	440.136
18.243	6331.27	417.281
18.262	6337.55	408.32
18.281	6338.43	389.693
18.3	6331.9	385.761
18.319	6342.53	371.251
18.338	6327.79	384.569
18.357	6335.14	389.934
18.376	6321.43	396.298
18.395	6325.69	408.305
18.414	6329.7	395.798
18.433	6334.66	393.255
18.452	6338.3	358.313
18.471	6328.35	366.452
18.49	6330.8	393.293
18.509	6337.54	380.122
18.528	6323.8	387.463
18.547	6319.84	383.228
18.566	6318.48	364.928
18.585	6304.14	373.643
18.604	6318.2	354.909
18.623	6340.87	349.948
18.642	6353.68	383.942
18.661	6346.82	372.47
18.68	6332	378.694
18.699	6332.98	379.386
18.718	6333.36	359.88
18.737	6325.96	369.064
18.756	6334	389.723
18.775	6334.15	364.753
18.794	6334.88	342.8
18.813	6332.93	362.805
18.832	6322.56	359.549
18.851	6316.52	343.202
18.87	6307.65	386.325
18.889	6334.96	358.039
18.908	6304.81	385.271
18.927	6348.62	369.86
18.946	6317.71	384.72
18.965	6324	360.796
18.984	6349.51	372.007
19.003	6340.24	368.894
19.022	6310.73	370.478
19.041	6356.34	384.664
19.06	6327.81	367.795
19.079	6315.25	363.504
19.098	6363.03	375.644
19.117	6347.25	361.716
19.136	6314	369.606
19.155	6323.31	353.457
19.174	6334.89	363.025
19.193	6321.49	379.022
19.212	6308.52	354.897
19.231	6321	347.663
19.25	6325.57	376.108
19.269	6315.96	371.234
19.288	6310.59	356.259
19.307	6312.57	368.482
19.326	6325.78	356.411
19.345	6322.14	356.458
19.364	6320.38	390.467
19.383	6347.13	375.813
19.402	6334.66	347.324
19.421	6320.93	334.926
19.44	6331.82	338.137
19.459	6345.16	348.796
19.478	6323.29	366.294
19.497	6333.37	350.999
19.516	6329.32	353.789
19.535	6323.13	361.965
19.554	6333.24	346.469
19.573	6354.28	381.111
19.592	6309.7	379.375
19.611	6319.01	353.885
19.63	6348.43	381.731
19.649	6334.16	375.23
19.668	6345.87	391.812
19.687	6292.96	398.749
19.706	6356.78	349.194
19.725	6353.68	356.065
19.744	6340.53	368.575
19.763	6305.26	352.717
19.782	6310.1	371.873
19.801	6331.6	356.399
19.82	6318.57	352.791
19.839	6326.28	326.907
19.858	6353.77	351.682
19.877	6369.18	373.771
19.896	6353.97	377.999
19.915	6346	375.992
19.934	6334.4	343.43
19.953	6336.06	358.221
19.972	6335.05	392.875
19.991	6322.44	392.161
20.01	6305.08	356.711
20.029	6306.94	352.76
20.048	6323.45	373.971
20.067	6321.98	354.877
20.086	6321.94	336.155
20.105	6333.42	348.803
20.124	6340.37	353.601
20.143	6343.28	355.239
20.162	6333.39	355.512
20.181	6340.54	354.509
20.2	6344.91	357.314
20.219	6333.27	349.642
20.238	6334.25	376.243
20.257	6334.77	357.127
20.276	6336.01	353.764
20.295	6344.88	326.586
20.314	6349.15	344.467
20.333	6347.84	398.17
20.352	6334.33	364.794
20.371	6343.12	362.221
20.39	6308.57	352.414
20.409	6301.69	342.856
20.428	6325.13	372.109
20.447	6357.32	399.42
20.466	6329.36	380.905
20.485	6297.34	361.433
20.504	6325.79	369.054
20.523	6328.12	367.356
20.542	6332.28	359.293
20.561	6318.86	382.117
20.58	6332.14	361.175
20.599	6325.83	372.212
20.618	6340.43	364.875
20.637	6335.73	384.459
20.656	6330.58	378.829
20.675	6338.89	368.212
20.694	6335.75	331.059
20.713	6329.46	340.288
20.732	6302.38	360.269
20.751	6326.97	377.048
20.77	6350.39	387.56
20.789	6330.99	362.802
20.808	6336.41	342.534
20.827	6339.39	345.947
20.846	6331.86	362.328
20.865	6336.19	364.121
20.884	6322.98	361.517
20.903	6324.26	367.524
20.922	6331.09	353.092
20.941	6317.76	371.591
20.96	6324.91	358.597
20.979	6318.9	348.709
20.998	6335.55	356.75
21.017	6353.82	375.466
21.036	6326.27	367.932
21.055	6318.85	393.668
21.074	6318.33	353.499
21.093	6341.7	375.403
21.112	6349.06	397.654
21.131	6329.41	361.751
21.15	6352.18	331.771
21.169	6340.35	355.389
21.188	6326.2	342.489
21.207	6334.98	365.898
21.226	6330.15	364.06
21.245	6330	352.658
21.264	6345.65	385.137
21.283	6354.17	351.268
21.302	6324.51	348.742
21.321	6304.76	341.38
21.34	6290.49	364.659
21.359	6327.07	369.202
21.378	6366.36	347.363
21.397	6348.07	355.961
21.416	6351.3	374.745
21.435	6349.01	375.806
21.454	6356.11	396.248
21.473	6370.74	386.862
21.492	6353.5	364.125
21.511	6330.39	355.798
21.53	6333.21	345.212
21.549	6355.43	354.531
21.568	6353.78	356.417
21.587	6325.44	352.523
21.606	6336.72	344.206
21.625	6356.95	337.955
21.644	6347.28	359.841
21.663	6351.42	373.402
21.682	6344.4	371.348
21.701	6333.73	359.918
21.72	6337.43	356.882
21.739	6323.35	373.341
21.758	6333.8	362.197
21.777	6344.83	358.577
21.796	6346.07	373.386
21.815	6315.27	383.461
21.834	6330.72	369.814
21.853	6357.39	383.387
21.872	6339.32	361.616
21.891	6347.68	344.706
21.91	6342.04	333.699
21.929	6310.99	331.699
21.948	6343.88	359.203
21.967	6368.92	364.887
21.986	6361.12	353.182
22.005	6370.6	342.438
22.024	6354.16	379.418
22.043	6342.07	396.572
22.062	6326.82	374.071
22.081	6354.29	352.906
22.1	6348.12	388.499
22.119	6350.06	403.31
22.138	6327.37	397.122
22.157	6337.79	370.581
22.176	6342.26	352.661
22.195	6342.71	368.986
22.214	6345.76	370.796
22.233	6371.59	364.676
22.252	6341.12	349.561
22.271	6355.15	359.227
22.29	6357.14	358.186
22.309	6349.36	375.471
22.328	6366.91	371.718
22.347	6370.8	361.818
22.366	6365	372.476
22.385	6356.58	374.934
22.404	6354.97	377.328
22.423	6359.98	378.162
22.442	6349.06	361.253
22.461	6351.85	350.653
22.48	6358.05	362.29
22.499	6339.4	349.272
22.518	6341.9	359.85
22.537	6350.32	343.95
22.556	6332.79	358.77
22.575	6329.1	362.3
22.594	6342.36	388.589
22.613	6353.2	390.139
22.632	6360.36	388.986
22.651	6368	399.98
22.67	6370.55	355.919
22.689	6394.37	345.558
22.708	6397.77	342.495
22.727	6373.95	391.145
22.746	6372	396.997
22.765	6374.92	370.672
22.784	6339.83	381.404
22.803	6375.03	384.776
22.822	6375.3	360.667
22.841	6386.39	385.172
22.86	6415.26	344.699
22.879	6386.91	386.637
22.898	6365.55	392.986
22.917	6344.1	399.001
22.936	6402.28	410.793
22.955	6435.39	406.711
22.974	6389.3	404.703
22.993	6410.13	413.153
23.012	6449.65	450.399
23.031	6533.74	510.227
23.05	6618.79	558.619
23.069	6704.68	634.424
23.088	6841.03	678.555
23.107	7058.51	719.943
23.126	7251.95	707.821
23.145	7378.31	649.418
23.164	7432.47	591.211
23.183	7313.85	516.203
23.202	7094.5	467.751
23.221	6936.53	432.007
23.24	6772.97	421.483
23.259	6595.31	399.928
23.278	6552.2	378.403
23.297	6468.72	407.712
23.316	6446.95	403.13
23.335	6435.49	383.432
23.354	6408.89	394.899
23.373	6411.06	371.625
23.392	6405.7	374.06
23.411	6398.17	392.932
23.43	6391.75	379.094
23.449	6383.24	371.114
23.468	6394.15	363.149
23.487	6368.02	380.588
23.506	6393.1	394.676
23.525	6399.93	373.218
23.544	6373.93	374.93
23.563	6366.41	390.992
23.582	6394.4	389.25
23.601	6374.71	419.311
23.62	6421.41	461.142
23.639	6439.11	465.314
23.658	6412.38	502.61
23.677	6440.1	506.241
23.696	6497.41	503.462
23.715	6532.08	503.742
23.734	6546.19	486.021
23.753	6536.5	490.805
23.772	6523.63	471.214
23.791	6507.74	454.482
23.81	6466.24	436.484
23.829	6452.75	422.231
23.848	6448.86	389.289
23.867	6419.04	397.069
23.886	6397.39	430.875
23.905	6405.94	433.527
23.924	6398.09	414.759
23.943	6378.79	403.585
23.962	6378.46	396.986
23.981	6377.79	377.611
24	6388.36	385.598
24.019	6385.71	416.993
24.038	6375.63	417.646
24.057	6400.29	382.986
24.076	6382.62	366.173
24.095	6375.52	385.291
24.114	6390.13	406.146
24.133	6389.55	390.575
24.152	6371.64	383.837
24.171	6370.76	397.916
24.19	6377.18	403.127
24.209	6386.82	406.483
24.228	6345.71	426.421
24.247	6389.27	407.89
24.266	6393.32	405.643
24.285	6371.13	393.954
24.304	6397.47	385.176
24.323	6391.31	384.043
24.342	6388.21	383.999
24.361	6358.09	411.194
24.38	6383.22	373.433
24.399	6359.57	378.286
24.418	6363.32	417.466
24.437	6370.65	408.839
24.456	6364.17	407.349
24.475	6383.24	408.758
24.494	6392.2	417.808
24.513	6362.49	428.094
24.532	6346.57	385.115
24.551	6366.79	377.203
24.57	6389.44	390.355
24.589	6359.34	379.336
24.608	6367.07	376.449
24.627	6371.02	393.356
24.646	6372.57	399.24
24.665	6383.95	402.148
24.684	6366.88	419.706
24.703	6368.14	423.198
24.722	6385.37	401.597
24.741	6393.18	405.212
24.76	6389.92	404.137
24.779	6361.82	383.15
24.798	6377.96	416.639
24.817	6406.78	408.106
24.836	6419.36	399.345
24.855	6418.82	389.596
24.874	6388.72	394.724
24.893	6392.95	404.377
24.912	6401.92	426.767
24.931	6405.47	407.825
24.95	6384.29	408.868
24.969	6391.17	447.748
24.988	6388.38	430.06
25.007	6420.58	421.483
25.026	6413.39	427.375
25.045	6379.58	413.979
25.064	6407.86	413.003
25.083	6374.99	429.501
25.102	6382.51	434.729
25.121	6394.98	438.685
25.14	6379.86	432.721
25.159	6379.74	423.277
25.178	6360.51	409.285
25.197	6367.7	404.53
25.216	6401.93	448.705
25.235	6382.92	442.978
25.254	6348.03	446.988
25.273	6379.57	405.084
25.292	6392.2	407.593
25.311	6388.3	424.101
25.33	6401.96	438.408
25.349	6381.21	433.984
25.368	6377.23	424.992
25.387	6402.72	444.335
25.406	6381.88	432.397
25.425	6365.55	407.362
25.444	6392.09	419.077
25.463	6389.87	438.737
25.482	6385.33	439.557
25.501	6405.86	442.435
25.52	6415.53	439.273
25.539	6405.22	420.556
25.558	6382.2	435.456
25.577	6402.38	444.042
25.596	6388.86	432.775
25.615	6391.03	437.873
25.634	6410.02	452.61
25.653	6415.78	442.566
25.672	6420.02	457.474
25.691	6398.26	453.134
25.71	6385.21	485.937
25.729	6381.53	442.465
25.748	6384.78	438.89
25.767	6384.52	439.935
25.786	6400.28	459.331
25.805	6389.49	432.754
25.824	6402.9	426.246
25.843	6393.14	449.655
25.862	6386.27	437.505
25.881	6402.85	424.825
25.9	6424.97	463.206
25.919	6406.59	470.547
25.938	6426.43	444.26
25.957	6416.59	416.537
25.976	6418.88	426.638
25.995	6397.13	454.447
26.014	6386.41	451.066
26.033	6418.27	436.168
26.052	6436.43	423.422
26.071	6459.01	424.83
26.09	6430.73	472.919
26.109	6424.82	448.573
26.128	6411.05	447.265
26.147	6405.69	468.323
26.166	6430.84	454.989
26.185	6446	444.711
26.204	6435.13	448.552
26.223	6430.42	453.451
26.242	6438.85	462.198
26.261	6437.56	486.201
26.28	6424.45	503.547
26.299	6432.94	491.657
26.318	6453.86	486.849
26.337	6452.44	491.726
26.356	6482.74	493.395
26.375	6492.85	485.556
26.394	6488.16	482.331
26.413	6504.47	498.048
26.432	6506	478.663
26.451	6485	452.406
26.47	6487.25	449.134
26.489	6495.77	450.787
26.508	6478.67	481.647
26.527	6446.91	466.288
26.546	6440.43	480.309
26.565	6481.2	507.352
26.584	6446.95	475.999
26.603	6445	475.992
26.622	6451.83	465.262
26.641	6471.03	492.589
26.66	6429.37	498.632
26.679	6442.24	512.531
26.698	6463.3	520.141
26.717	6459.18	505.647
26.736	6451.37	481.464
26.755	6454.02	483.428
26.774	6469.02	499.8
26.793	6494.12	505.507
26.812	6485.67	503.08
26.831	6468.72	515.396
26.85	6473.53	520.318
26.869	6496.36	496.388
26.888	6509.15	507.354
26.907	6507.36	530.704
26.926	6507.91	524.195
26.945	6512.23	540.079
26.964	6505.52	530.749
26.983	6507.15	505.507
27.002	6523.74	542.749
27.021	6511.35	578.786
27.04	6480.92	557.192
27.059	6488.57	528.673
27.078	6509.07	537.556
27.097	6482.21	559.673
27.116	6460.82	560.729
27.135	6505.73	577.999
27.154	6521.45	574.847
27.173	6537.12	562.808
27.192	6519.27	564.523
27.211	6499.27	597.154
27.23	6541.94	569.408
27.249	6546.82	619.567
27.268	6550.31	604.774
27.287	6546.45	617.89
27.306	6550.8	587.162
27.325	6561.07	598.09
27.344	6592.77	587.212
27.363	6634.5	639.436
27.382	6603.29	604.322
27.401	6633.92	680.341
27.42	6673.61	738.561
27.439	6646.65	733.744
27.458	6652.03	757.095
27.477	6727.63	766.073
27.496	6713.7	826.024
27.515	6833.43	911.49
27.534	6960.24	1109.82
27.553	7086.01	1250.86
27.572	7246.32	1503.15
27.591	7640.96	2107.82
27.61	8150.45	2877.01
27.629	8949.27	3441.29
27.648	9799.92	3689.4
27.667	10493.4	3627.49
27.686	10860.6	3848.9
27.705	10866.7	4221.44
27.724	10918.5	4312.9
27.743	11119.9	4134.07
27.762	11258.4	3959.61
27.781	11136.8	3754.92
27.8	10818.9	3388.09
27.819	10580.6	3080.43
27.838	10278	2799.59
27.857	9809.84	2384.09
27.876	9414.87	2060.3
27.895	8982.41	1817.59
27.914	8554.45	1559.02
27.933	8243.47	1488.49
27.952	8016.1	1392.92
27.971	7794.57	1360.58
27.99	7758.69	1316.37
28.009	7712.87	1260.7
28.028	7631.54	1276.54
28.047	7617.22	1221.45
28.066	7610.64	1249.17
28.085	7604.19	1340.61
28.104	7667.14	1296.4
28.123	7723.56	1403.27
28.142	7805.4	1316.2
28.161	7871.73	1186.48
28.18	7942.84	1286.36
28.199	8066.23	1181.94
28.218	8195.68	1122.27
28.237	8281.27	1122.29
28.256	8422.3	1067.21
28.275	8780.75	1003.82
28.294	9110.09	951.742
28.313	9294.34	926.311
28.332	9378.13	865.021
28.351	9132.31	833.767
28.37	8622.39	766.481
28.389	8242.45	699.85
28.408	7941.21	674.452
28.427	7596.62	652.536
28.446	7283.13	618.13
28.465	7052.93	604.173
28.484	6860.26	614.565
28.503	6770.15	605.317
28.522	6695.14	604.349
28.541	6646.09	595.977
28.56	6657.57	565.642
28.579	6642.4	560.834
28.598	6610.34	573.223
28.617	6557.48	577.314
28.636	6527.73	570.364
28.655	6539.91	558.037
28.674	6578.72	545.974
28.693	6592.19	576.917
28.712	6536.27	579.723
28.731	6547.76	562.904
28.75	6558.33	556.153
28.769	6602.28	584.359
28.788	6619.2	560.275
28.807	6629.52	553.423
28.826	6592.58	633.679
28.845	6558.29	514.816
28.864	6541.37	597.875
28.883	6530.63	582.588
28.902	6481.42	574.417
28.921	6500.93	593.924
28.94	6466.99	580.395
28.959	6472.63	593.257
28.978	6463.77	575.55
28.997	6469.28	597.341
29.016	6509.29	591.267
29.035	6475.97	597.635
29.054	6462.41	623.716
29.073	6432.23	622.604
29.092	6411.83	631.843
29.111	6455.25	655.249
29.13	6430.42	671.494
29.149	6454.95	693.221
29.168	6460.5	718.58
29.187	6448.48	701.585
29.206	6439.98	716.839
29.225	6443.02	737.01
29.244	6440.64	704.913
29.263	6448.17	703.781
29.282	6464.87	738.323
29.301	6457.4	729.325
29.32	6452.62	732.875
29.339	6444.27	753.27
29.358	6419.56	764.206
29.377	6423.92	776.001
29.396	6427.86	764.657
29.415	6413.71	791.256
29.434	6422.29	841.804
29.453	6433.93	893.43
29.472	6423.61	847.532
29.491	6416.03	806.166
29.51	6422.26	751.56
29.529	6429.25	754.791
29.548	6413.53	734.631
29.567	6412.72	722.342
29.586	6438.7	666.267
29.605	6405.95	661.521
29.624	6367.72	608.062
29.643	6400.63	599.088
29.662	6455.1	617.183
29.681	6403.72	648.457
29.7	6379.33	601.639
29.719	6400.16	617.353
29.738	6421.62	611.437
29.757	6378.27	572.663
29.776	6429.06	538.802
29.795	6408.37	586.809
29.814	6393.93	600.87
29.833	6427.83	570.243
29.852	6409.98	617.544
29.871	6393.05	628.938
29.89	6398.14	604.304
29.909	6399.57	620.337
29.928	6394.85	632.072
29.947	6391	582.339
29.966	6376.52	596.799
29.985	6393.69	622.702
30.004	6390.03	666.487
30.023	6408.81	676.82
30.042	6408	677.671
30.061	6393.74	698.818
30.08	6402.96	690.196
30.099	6397.08	718.544
30.118	6392.78	797.583
30.137	6397.9	826.114
30.156	6396.19	840.155
30.175	6389.09	911.472
30.194	6372.96	967.376
30.213	6374.22	988.715
30.232	6388.73	1064
30.251	6402.91	1084.98
30.27	6397.95	1136.29
30.289	6400.37	1113.96
30.308	6352.95	1094.34
30.327	6384.83	1118.6
30.346	6399.41	1056.37
30.365	6375.01	957.994
30.384	6350.5	961.985
30.403	6382	869.733
30.422	6382.1	839.709
30.441	6383.53	795.633
30.46	6366.03	744.927
30.479	6386.52	702.011
30.498	6363.19	732.426
30.517	6365.71	657.924
30.536	6358.77	655.611
30.555	6379.96	605.047
30.574	6359.98	637.338
30.593	6384.2	593.41
30.612	6408.51	556.444
30.631	6373.22	581.981
30.65	6379.37	549.45
30.669	6376.96	574.731
30.688	6357.05	537.448
30.707	6362.95	523.496
30.726	6356.52	523.714
30.745	6375.92	511.25
30.764	6392.82	500.137
30.783	6372.43	488.253
30.802	6357	485.349
30.821	6368.74	490.668
30.84	6374.93	485.871
30.859	6370.52	483.844
30.878	6367.7	481.181
30.897	6371.53	459.376
30.916	6373.84	451.212
30.935	6358.44	466.473
30.954	6350.89	470.553
30.973	6359.7	462.947
30.992	6361.07	455.496
31.011	6357.49	458.411
31.03	6371.54	444.639
31.049	6347.86	435.672
31.068	6343.33	473.853
31.087	6296.78	467.739
31.106	6317.11	427.341
31.125	6340.37	430.426
31.144	6351.78	465.74
31.163	6327.36	433.542
31.182	6333.5	440.184
31.201	6368.22	456.298
31.22	6350.41	440.795
31.239	6374.8	487.613
31.258	6372.1	456.077
31.277	6333.35	456.884
31.296	6343.89	422.153
31.315	6327.13	405.596
31.334	6340.64	404.868
31.353	6347.22	437.926
31.372	6356.2	462.851
31.391	6315.07	428.837
31.41	6337.13	396.657
31.429	6366.39	428.033
31.448	6341.27	468.402
31.467	6333.88	437.904
31.486	6354.81	467.703
31.505	6341.99	439.865
31.524	6322.53	436.281
31.543	6337.14	440.833
31.562	6333.94	458.08
31.581	6333.52	439.233
31.6	6344.05	434.68
31.619	6332.01	465.491
31.638	6320.9	472.524
31.657	6331.1	472.449
31.676	6332.91	466.189
31.695	6324.4	461.81
31.714	6330.63	462.224
31.733	6324.1	456.626
31.752	6304	464.055
31.771	6318.22	464.955
31.79	6351.28	478.22
31.809	6349.21	464.669
31.828	6348.09	456.513
31.847	6369.35	484.657
31.866	6355.95	460.84
31.885	6345.09	475.883
31.904	6361.48	437.129
31.923	6353.36	442.427
31.942	6315.37	477.251
31.961	6330.83	446.28
31.98	6328.6	449.958
31.999	6346.9	418.227
32.018	6333.25	450.415
32.037	6330.16	403.155
32.056	6332.77	431.75
32.075	6320.31	439.492
32.094	6303.94	431.118
32.113	6332.1	421.448
32.132	6335.3	416.62
32.151	6332.6	394.98
32.17	6295.84	411.948
32.189	6297.44	425.647
32.208	6309.8	412.501
32.227	6313.74	397.078
32.246	6305.04	384.719
32.265	6307.65	385.672
32.284	6319.26	410.274
32.303	6304.42	401.586
32.322	6307.27	405.608
32.341	6309.57	410.712
32.36	6302.49	400.725
32.379	6311.23	372.266
32.398	6315.62	380.878
32.417	6317.48	405.585
32.436	6313.13	398.241
32.455	6304.21	399.712
32.474	6317.34	381.599
32.493	6312.6	368.798
32.512	6302.95	381.457
32.531	6325.46	367.09
32.55	6319.56	380.722
32.569	6292.87	386.061
32.588	6309.76	375.152
32.607	6314.81	387.458
32.626	6321.34	369.593
32.645	6306.99	350.867
32.664	6311.01	371.051
32.683	6307.26	374.915
32.702	6323.07	358.98
32.721	6313.68	351.526
32.74	6310.91	384.524
32.759	6328.77	373.152
32.778	6319.99	337.064
32.797	6305.44	339.95
32.816	6296.44	376.938
32.835	6294.18	384.577
32.854	6299.36	370.581
32.873	6323.63	369.909
32.892	6318.47	358.919
32.911	6323.63	352.909
32.93	6295.36	357.566
32.949	6284.93	387.735
32.968	6286.22	377.937
32.987	6305.19	359.686
33.006	6292.32	340.228
33.025	6281.32	368.569
33.044	6307.38	364.735
33.063	6298.17	362.197
33.082	6291.87	353.76
33.101	6288.29	361.168
33.12	6294.22	374.698
33.139	6284.91	361.668
33.158	6287.72	364.18
33.177	6302.17	367.438
33.196	6295.66	355.945
33.215	6284.06	350.931
33.234	6284.03	352.379
33.253	6289.61	375.886
33.272	6287.31	388.109
33.291	6316.32	374.978
33.31	6312.42	369.5
33.329	6326.98	387.359
33.348	6319.96	384.142
33.367	6326.36	364.466
33.386	6360.13	413.295
33.405	6332.31	414.819
33.424	6325.51	399.918
33.443	6327.29	392.742
33.462	6323.92	383.041
33.481	6329.59	363.949
33.5	6317.68	334.125
33.519	6356.01	366.516
33.538	6305.41	380.901
33.557	6335.65	370.171
33.576	6310.93	369
33.595	6313.78	382.173
33.614	6306.66	372.911
33.633	6299.81	347.138
33.652	6317.99	359.526
33.671	6341.19	331.797
33.69	6312.36	356.945
33.709	6327.96	359.291
33.728	6310.99	367.155
33.747	6315.15	360.397
33.766	6334.02	349.08
33.785	6337.26	340.496
33.804	6351.39	350.05
33.823	6348.03	361.75
33.842	6350.07	377.402
33.861	6362.09	339.844
33.88	6349.96	319.274
33.899	6339.69	349.832
33.918	6339.95	357.078
33.937	6337.47	344.975
33.956	6323.85	347.798
33.975	6299.6	345.276
33.994	6296.03	349.251
34.013	6306.97	363.583
34.032	6292.89	342.918
34.051	6268.28	329.253
34.07	6267.35	373.853
34.089	6267.08	389.967
34.108	6265.85	362.618
34.127	6265.48	395.711
34.146	6264.98	389.205
34.165	6279.59	367.166
34.184	6253.58	368.087
34.203	6304.96	403.554
34.222	6290.17	384.501
34.241	6300.32	345.965
34.26	6261.24	346.645
34.279	6287.61	352.824
34.298	6281.22	332.359
34.317	6287.93	343.978
34.336	6273.3	348.855
34.355	6278.75	349.033
34.374	6252.97	361.967
34.393	6286.29	343.143
34.412	6252.15	345.363
34.431	6250.44	349.453
34.45	6271.73	345.814
34.469	6264.75	350.672
34.488	6301.02	349.622
34.507	6291.61	341.469
34.526	6277.71	328.054
34.545	6248.81	308.411
34.564	6259.18	345.715
34.583	6261.08	350.174
34.602	6272.23	334.432
34.621	6265.76	340.922
34.64	6246.1	329.926
34.659	6240.65	314.171
34.678	6244.16	340.911
34.697	6239.34	352.19
34.716	6253.9	334.176
34.735	6272.28	329.889
34.754	6269.34	329.723
34.773	6262.33	334.553
34.792	6266.28	345.581
34.811	6279.29	346.516
34.83	6255.67	340.655
34.849	6253.29	344.298
34.868	6260.37	357.801
34.887	6270.17	342.09
34.906	6253.78	359.881
34.925	6252.55	350.819
34.944	6250.83	340.182
34.963	6253.61	333.092
34.982	6272.03	356.923
35.001	6268.72	343.617
35.02	6244.39	343.778
35.039	6246.64	369.56
35.058	6228.74	350.118
35.077	6245.19	352.07
35.096	6256.89	357.922
35.115	6260.9	352.224
35.134	6250.59	365.176
35.153	6250.94	414.749
35.172	6275.12	431.479
35.191	6273.68	408.685
35.21	6265.37	434.539
35.229	6277.15	407.217
35.248	6255.35	458.948
35.267	6274.43	469.324
35.286	6264.85	482.981
35.305	6250.31	515.391
35.324	6230.98	520.47
35.343	6256.95	537.46
35.362	6255.52	576.875
35.381	6247.22	594.188
35.4	6264.2	630.401
35.419	6254.3	628.089
35.438	6251.12	667.887
35.457	6257.3	758.984
35.476	6267.54	821.602
35.495	6277.64	883.456
35.514	6271.77	952.714
35.533	6266.84	1023.29
35.552	6257.99	1108.87
35.571	6262.56	1142.28
35.59	6279.38	1168.73
35.609	6264.38	1269.17
35.628	6248.04	1267.14
35.647	6232.81	1260.35
35.666	6236.8	1278.26
35.685	6242.44	1237.21
35.704	6247.3	1172.01
35.723	6262.32	1171.56
35.742	6270.53	1092.45
35.761	6252.13	1034.13
35.78	6223	990.344
35.799	6248.06	938.635
35.818	6248.97	895.79
35.837	6247.52	790.88
35.856	6233.84	760.128
35.875	6211.4	766.956
35.894	6232.07	692.15
35.913	6219.94	647.031
35.932	6238.07	554.817
35.951	6236.48	591.179
35.97	6233.44	558.343
35.989	6222.95	557.794
36.008	6238.05	542.832
36.027	6235.69	503.561
36.046	6250.78	468.908
36.065	6240.5	467.587
36.084	6240.72	441.543
36.103	6229.91	409.322
36.122	6241.93	408.661
36.141	6242.67	398.91
36.16	6252.15	395.95
36.179	6248.6	372.441
36.198	6215.17	379.448
36.217	6223.52	378.438
36.236	6240.32	359.488
36.255	6238.39	343.731
36.274	6232.3	357.007
36.293	6235.87	370.858
36.312	6256.86	357.624
36.331	6255.62	354.879
36.35	6239.52	319.735
36.369	6214.89	316.376
36.388	6218.26	345.944
36.407	6245.61	345.558
36.426	6256.76	333.686
36.445	6237.22	323.854
36.464	6234.72	308.329
36.483	6227.47	315.087
36.502	6248.41	302.028
36.521	6256.76	335.09
36.54	6238.51	326.509
36.559	6242.94	302.227
36.578	6251.45	313.885
36.597	6244.64	311.731
36.616	6257.34	307.419
36.635	6228.07	324.001
36.654	6235.77	317.152
36.673	6255.95	317.03
36.692	6254.25	309.634
36.711	6260.27	319.767
36.73	6229.52	299.149
36.749	6227.53	293.419
36.768	6244.54	289.724
36.787	6247.17	291.375
36.806	6257.12	313
36.825	6262.23	324.232
36.844	6250.66	293.293
36.863	6253	284.486
36.882	6245.85	297.558
36.901	6254.7	309.505
36.92	6250.07	321.836
36.939	6244.18	305.213
36.958	6241.55	297.405
36.977	6251.74	294.199
36.996	6248.23	298.107
37.015	6232.94	293.819
37.034	6243.02	284.395
37.053	6256.52	287.514
37.072	6259.91	303.874
37.091	6261.72	319.044
37.11	6268.89	304.82
37.129	6284.39	300.118
37.148	6268.02	302.695
37.167	6249.52	303.366
37.186	6259.85	304.209
37.205	6262.96	288.269
37.224	6232.65	294.142
37.243	6261.03	298.868
37.262	6253.74	290.285
37.281	6270.94	290.512
37.3	6276.98	304.937
37.319	6277.16	282.546
37.338	6235.82	308.676
37.357	6283.79	285.782
37.376	6253.3	313.295
37.395	6310.51	319.856
37.414	6272.47	307.177
37.433	6278.72	318.538
37.452	6301.57	295.543
37.471	6302.06	321.414
37.49	6276.21	300.884
37.509	6260.85	314.415
37.528	6279.21	351.511
37.547	6294.4	348.169
37.566	6316.82	353.95
37.585	6331.94	343.692
37.604	6353.59	344.487
37.623	6342.02	364.627
37.642	6352.36	392.139
37.661	6388.04	426.363
37.68	6421.36	452.565
37.699	6431.34	453.761
37.718	6469.7	469.668
37.737	6541.55	517.72
37.756	6585.87	578.961
37.775	6631.95	628.247
37.794	6691.87	710.575
37.813	6820.18	800.381
37.832	6945.48	902.377
37.851	7011.79	1012.32
37.87	7145.96	1093.18
37.889	7288.58	1167.05
37.908	7416.41	1151.32
37.927	7499.45	1150.42
37.946	7523.06	1148.74
37.965	7498.22	1107.07
37.984	7469.14	1046.11
38.003	7454.28	958.959
38.022	7343.47	883.071
38.041	7262.41	859.524
38.06	7246.73	814.329
38.079	7208.45	745.944
38.098	7109.98	689.432
38.117	7053.23	673.434
38.136	7017.36	655.098
38.155	6990.58	675.611
38.174	7006.81	659.745
38.193	6983.4	609.025
38.212	7000.27	680.598
38.231	7044.6	653.25
38.25	7053.53	661.019
38.269	7090.88	690.99
38.288	7280.14	771.247
38.307	7389	978.43
38.326	7579.38	1230.26
38.345	7940.67	1205.8
38.364	8182.44	957.121
38.383	8198.54	812.104
38.402	8050.53	805.904
38.421	7773.72	791.364
38.44	7593.75	767.237
38.459	7562.36	674.305
38.478	7446.82	541.534
38.497	7227.89	445.834
38.516	6995.85	403.71
38.535	6758.52	370.39
38.554	6624.15	321.408
38.573	6547.08	309.05
38.592	6468.88	317.178
38.611	6415.42	327.205
38.63	6382.18	336.765
38.649	6378.18	307.598
38.668	6348.49	295.301
38.687	6350.63	298.373
38.706	6344.06	292.893
38.725	6323.73	268.341
38.744	6306.82	282.173
38.763	6297.44	280.575
38.782	6271.59	295.047
38.801	6310.54	304.251
38.82	6306.54	290.041
38.839	6274.17	258.145
38.858	6276.73	276.269
38.877	6287.06	272.415
38.896	6257.36	284.682
38.915	6250.45	267.199
38.934	6281.97	271.196
38.953	6281.97	282.9
38.972	6219.01	284.966
38.991	6258.55	279.303
39.01	6258.26	298.351
39.029	6304.54	261.465
39.048	6270.84	270.959
39.067	6262.44	249.279
39.086	6266.13	261.457
39.105	6242.27	257.004
39.124	6258.42	261.204
39.143	6254.51	267.46
39.162	6272.72	266.856
39.181	6251.64	247.814
39.2	6237.68	269.001
39.219	6257.75	277.778
39.238	6264.03	273.152
39.257	6263.37	280.971
39.276	6251.79	272.642
39.295	6243.08	263.626
39.314	6245.6	275.548
39.333	6242.96	289.985
39.352	6248.56	282.629
39.371	6260.33	267.164
39.39	6246.2	268.019
39.409	6229.41	271.57
39.428	6247.75	279.35
39.447	6258.84	292.971
39.466	6249.62	295.661
39.485	6258.54	289.708
39.504	6253.02	269.902
39.523	6250.93	283.185
39.542	6249.87	282.408
39.561	6263.76	297.234
39.58	6247.18	289.447
39.599	6218.92	257.923
39.618	6252.54	293.782
39.637	6229.7	283.016
39.656	6230.46	262.778
39.675	6267.92	313.465
39.694	6249.54	271.503
39.713	6237.01	258.16
39.732	6236.04	272.791
39.751	6265.73	288.327
39.77	6304.43	288.092
39.789	6231.4	267.031
39.808	6256.8	266.797
39.827	6252.36	303.142
39.846	6230.94	272.217
39.865	6248.09	263.349
39.884	6251.45	292.946
39.903	6267.75	277.327
39.922	6270.07	265.597
39.941	6268.26	281.809
39.96	6276.98	266.295
39.979	6256.4	257.303
39.998	6267.69	275.294
40.017	6284.66	275.133
40.036	6282.3	287.327
40.055	6282.93	305.06
40.074	6267.63	294.961
40.093	6275.73	282.455
40.112	6289.18	292.848
40.131	6278.1	298.364
40.15	6311.43	291.585
40.169	6345.52	304.76
40.188	6340.47	312.624
40.207	6357.55	304.185
40.226	6351.37	326.912
40.245	6347.89	335.814
40.264	6386.98	336.465
40.283	6403.5	361.467
40.302	6442.46	373.611
40.321	6478.74	386.838
40.34	6466.24	376.281
40.359	6498.4	398.504
40.378	6531.59	418.193
40.397	6556.49	410.979
40.416	6622.86	431.174
40.435	6620.68	430.634
40.454	6719.69	516.472
40.473	6775.39	569.319
40.492	6829.04	701.97
40.511	7106.69	796.471
40.53	7389.64	794.326
40.549	7587.09	639.378
40.568	7623.77	561.296
40.587	7479.52	553.944
40.606	7269.23	577.046
40.625	7153.19	589.21
40.644	7134.5	537.298
40.663	7101.23	476.512
40.682	7049.93	380.956
40.701	6877.11	351.779
40.72	6744.17	351.033
40.739	6606.31	335.345
40.758	6535.11	333.923
40.777	6534.02	328.148
40.796	6517.65	292.764
40.815	6486.69	286.326
40.834	6441.68	294.916
40.853	6399.55	291.314
40.872	6400.23	284.973
40.891	6398.53	306.522
40.91	6370.14	310.696
40.929	6366.78	291.195
40.948	6371.65	313.87
40.967	6343.01	329.816
40.986	6331.24	333.417
41.005	6365.41	331.325
41.024	6380.05	322.839
41.043	6368.87	361.739
41.062	6388.93	386.644
41.081	6379.42	427.424
41.1	6422.89	466.447
41.119	6471.62	502.546
41.138	6525.67	583.066
41.157	6554.4	664.261
41.176	6627.82	759.442
41.195	6750.98	871.317
41.214	6822.52	1005.17
41.233	6986.5	968.366
41.252	7168.98	1047.73
41.271	7175.81	967.745
41.29	7240.77	1001.84
41.309	7281.43	979.39
41.328	7260.31	948.786
41.347	7216.88	920.954
41.366	7181.78	801.099
41.385	7126.37	787.13
41.404	7035.37	699.804
41.423	6992.33	643.472
41.442	6982.25	615.627
41.461	6853.05	570.542
41.48	6786.79	558.491
41.499	6705.04	544.368
41.518	6649.63	519.973
41.537	6624.39	510.304
41.556	6594.73	452.981
41.575	6567.84	411.407
41.594	6536.78	417.317
41.613	6501.92	438.615
41.632	6486	423.954
41.651	6492.9	396.48
41.67	6494.43	387.84
41.689	6461.43	383.305
41.708	6440.2	374.455
41.727	6442.88	364.819
41.746	6434.93	371.589
41.765	6434.67	365.444
41.784	6415.05	356.913
41.803	6434.04	356.531
41.822	6433.96	360.016
41.841	6435.8	397.289
41.86	6449.1	396.603
41.879	6474.42	389.213
41.898	6462.71	375.661
41.917	6460.24	364.272
41.936	6474.38	363.285
41.955	6449.94	388.307
41.974	6454.37	405.448
41.993	6517.46	375.334
42.012	6507.97	362.379
42.031	6542.15	343.23
42.05	6563.61	384.195
42.069	6564.9	400.247
42.088	6580.88	382.422
42.107	6583.75	407.238
42.126	6598.16	402.987
42.145	6583.66	399.389
42.164	6603.53	384.057
42.183	6616.82	403.574
42.202	6598.7	355.792
42.221	6609.62	356.132
42.24	6659.82	387.45
42.259	6663.17	371.434
42.278	6669.7	376.779
42.297	6686.15	372.085
42.316	6777.19	340.624
42.335	6811.26	350.389
42.354	6877.67	353.143
42.373	6965.71	340.598
42.392	7023.15	338.032
42.411	7062.72	326.701
42.43	7053.19	303.355
42.449	6964.28	308.546
42.468	6834.13	317.258
42.487	6756.21	306.407
42.506	6723.92	306.578
42.525	6675.76	287.01
42.544	6625.15	268.896
42.563	6548.48	254.09
42.582	6456.97	247.4
42.601	6391.25	268.557
42.62	6373.62	265.872
42.639	6350.93	258.225
42.658	6310.48	272.365
42.677	6283.55	254.029
42.696	6306.26	258.403
42.715	6307.2	256.56
42.734	6297.32	267.506
42.753	6262.44	261.509
42.772	6268.02	242.434
42.791	6268.18	273.377
42.81	6226.24	241.19
42.829	6232.77	240.976
42.848	6214.11	240.077
42.867	6264.56	255.634
42.886	6294.13	251.645
42.905	6249.89	264.923
42.924	6237.09	277.193
42.943	6238.44	286.375
42.962	6236.63	274.461
[truncated: 2,476 more rows]

## Sheet: Figure 3c
Binding energy (eV)	BST	CaO2	BST/CaO2
1349.97	461929	1265621	2320270
1348.97	464332	1266837	2322620
1347.97	461299	1263484	2320974
1346.97	458696	1262182	2318871
1345.97	457187	1265169	2317306
1344.97	457990	1263572	2315734
1343.97	455658	1259359	2319255
1342.97	454152	1260061	2316194
1341.97	455017	1259446	2314866
1340.97	450273	1260992	2317887
1339.97	451032	1257503	2315824
1338.97	452511	1254962	2311331
1337.97	452245	1257005	2311109
1336.97	450494	1256542	2307005
1335.97	448615	1254973	2312264
1334.97	447666	1254761	2312307
1333.97	446804	1254957	2311638
1332.97	447930	1257330	2308852
1331.97	446892	1254470	2311871
1330.97	445463	1252900	2308483
1329.97	444079	1250733	2309092
1328.97	442622	1254750	2306869
1327.97	440783	1255273	2308815
1326.97	442479	1252674	2306480
1325.97	442970	1251387	2306153
1324.97	440636	1250551	2307487
1323.97	442187	1250016	2304612
1322.97	437813	1249696	2305395
1321.97	437368	1250152	2304703
1320.97	438755	1252120	2304855
1319.97	439404	1250014	2304934
1318.97	436883	1248395	2303368
1317.97	435451	1247775	2301144
1316.97	435960	1249877	2300958
1315.97	433124	1246707	2301972
1314.97	432412	1248576	2300804
1313.97	435059	1244819	2299526
1312.97	430257	1244063	2299869
1311.97	432578	1242434	2300851
1310.97	433489	1242383	2301510
1309.97	431793	1241346	2298130
1308.97	432756	1240344	2300439
1307.97	431166	1241214	2300205
1306.97	431948	1240891	2298345
1305.97	431780	1246672	2298754
1304.97	432224	1262951	2300501
1303.97	430854	1279689	2303038
1302.97	429682	1270289	2301028
1301.97	428402	1251609	2298260
1300.97	430395	1241403	2297636
1299.97	434455	1240898	2298389
1298.97	434716	1239007	2297569
1297.97	433243	1236800	2301939
1296.97	435400	1238058	2303136
1295.97	434511	1239990	2298872
1294.97	432772	1237773	2297549
1293.97	430899	1238463	2298080
1292.97	427771	1238461	2295643
1291.97	433284	1237532	2294696
1290.97	428883	1236048	2296725
1289.97	425623	1235900	2295487
1288.97	424584	1236823	2296133
1287.97	425667	1238752	2296500
1286.97	425726	1238682	2296498
1285.97	421687	1238032	2294844
1284.97	426528	1236323	2295871
1283.97	424603	1234425	2295203
1282.97	426384	1235513	2295571
1281.97	424169	1237155	2295340
1280.97	424750	1236733	2297614
1279.97	424851	1238459	2294209
1278.97	426414	1236650	2293009
1277.97	425306	1235726	2293798
1276.97	428006	1235009	2292216
1275.97	424457	1236583	2293157
1274.97	427564	1238428	2295945
1273.97	427182	1239425	2294001
1272.97	426204	1237641	2293663
1271.97	425834	1239876	2294810
1270.97	423826	1240686	2295633
1269.97	429744	1238419	2296247
1268.97	430554	1237634	2294414
1267.97	429674	1241102	2294947
1266.97	427387	1239682	2295765
1265.97	426776	1238150	2297925
1264.97	425881	1239362	2298275
1263.97	430159	1238111	2297847
1262.97	431397	1238922	2296831
1261.97	430112	1240530	2297453
1260.97	433349	1240987	2299565
1259.97	431852	1240582	2298831
1258.97	432465	1239969	2300003
1257.97	433175	1240722	2299498
1256.97	433703	1241686	2299479
1255.97	431428	1240862	2300294
1254.97	433124	1239987	2298430
1253.97	431668	1238307	2299871
1252.97	433790	1238819	2299002
1251.97	431881	1242286	2299579
1250.97	432444	1242674	2299187
1249.97	430507	1242054	2298156
1248.97	431463	1242869	2298427
1247.97	432197	1242381	2301557
1246.97	428839	1242955	2301453
1245.97	430443	1245052	2299285
1244.97	430223	1243494	2300363
1243.97	432984	1245846	2301259
1242.97	432966	1245299	2303557
1241.97	432267	1243879	2299516
1240.97	434128	1246826	2300840
1239.97	434164	1246925	2300173
1238.97	433215	1246726	2303014
1237.97	431688	1248596	2305078
1236.97	433354	1248016	2303454
1235.97	432891	1250880	2303211
1234.97	434313	1252425	2302584
1233.97	433271	1250170	2301698
1232.97	433387	1252875	2303021
1231.97	434331	1252385	2305107
1230.97	435495	1253850	2306078
1229.97	438402	1257893	2308827
1228.97	437346	1252837	2309009
1227.97	441675	1254437	2309367
1226.97	441457	1255165	2309694
1225.97	442660	1251640	2309907
1224.97	442112	1252871	2307559
1223.97	443240	1255666	2309398
1222.97	440684	1251161	2310703
1221.97	440566	1248486	2306499
1220.97	440960	1249588	2306721
1219.97	441284	1248449	2302187
1218.97	435490	1242898	2303511
1217.97	431800	1240704	2301326
1216.97	435731	1238125	2298475
1215.97	432974	1235029	2296931
1214.97	435012	1234352	2296735
1213.97	433581	1234490	2296117
1212.97	429828	1228024	2297108
1211.97	433128	1224653	2295591
1210.97	433793	1225427	2294460
1209.97	429454	1224309	2294496
1208.97	430169	1221623	2293686
1207.97	430189	1219399	2291875
1206.97	431208	1216225	2290008
1205.97	429299	1216441	2291645
1204.97	430706	1216679	2293750
1203.97	427112	1217429	2293601
1202.97	429844	1218591	2292816
1201.97	431301	1219547	2294287
1200.97	429277	1225186	2296696
1199.97	428299	1229217	2295664
1198.97	429925	1236994	2295604
1197.97	432530	1245432	2297001
1196.97	429913	1251641	2299537
1195.97	430185	1254612	2298914
1194.97	432661	1254916	2299757
1193.97	433479	1250509	2301285
1192.97	432686	1241668	2300966
1191.97	430550	1228874	2296925
1190.97	432765	1217452	2297762
1189.97	434871	1207830	2294143
1188.97	435972	1199260	2294810
1187.97	434905	1193921	2291751
1186.97	436272	1188262	2291259
1185.97	436695	1184551	2290619
1184.97	434691	1183760	2293700
1183.97	432003	1181646	2292176
1182.97	433996	1181164	2291925
1181.97	434781	1181041	2291101
1180.97	437812	1179075	2293714
1179.97	437620	1181746	2294315
1178.97	438168	1183769	2292955
1177.97	436749	1181742	2293951
1176.97	439404	1181517	2294334
1175.97	435450	1182606	2295863
1174.97	438571	1183847	2295646
1173.97	442120	1184711	2292567
1172.97	438431	1186601	2296836
1171.97	439204	1184333	2294555
1170.97	438378	1185211	2293435
1169.97	442073	1183605	2295793
1168.97	441423	1182122	2296666
1167.97	440462	1180761	2294189
1166.97	440216	1183279	2295063
1165.97	440311	1182140	2297740
1164.97	435714	1182822	2295910
1163.97	439465	1180216	2297068
1162.97	442921	1179086	2295280
1161.97	442515	1180643	2293035
1160.97	439603	1180893	2297075
1159.97	443111	1178153	2295172
1158.97	446113	1175335	2296671
1157.97	444250	1175281	2298006
1156.97	445801	1177509	2300828
1155.97	448419	1178928	2296886
1154.97	444170	1176601	2297649
1153.97	442087	1177766	2295065
1152.97	443184	1176493	2301249
1151.97	444191	1177452	2302084
1150.97	444659	1177821	2298655
1149.97	445635	1177449	2296078
1148.97	445439	1179614	2296342
1147.97	444254	1177851	2295212
1146.97	441288	1179273	2295567
1145.97	445391	1177327	2295931
1144.97	445075	1177011	2294888
1143.97	443452	1180944	2295243
1142.97	446006	1178690	2297611
1141.97	446105	1177102	2298849
1140.97	448132	1178804	2301368
1139.97	447897	1179181	2301924
1138.97	448535	1180033	2301740
1137.97	448824	1181476	2304210
1136.97	450998	1182303	2301768
1135.97	449748	1178077	2299638
1134.97	448568	1180029	2296942
1133.97	446413	1180527	2298346
1132.97	447306	1181476	2300755
1131.97	448575	1181576	2300762
1130.97	448130	1180655	2298384
1129.97	449841	1180759	2296765
1128.97	450256	1180398	2299574
1127.97	450924	1180493	2299359
1126.97	444874	1180966	2299583
1125.97	442726	1180848	2300621
1124.97	444579	1183089	2296693
1123.97	441871	1182586	2295998
1122.97	444863	1180784	2297638
1121.97	446852	1182262	2296676
1120.97	441698	1183494	2298578
1119.97	443171	1181889	2295898
1118.97	443350	1181724	2296729
1117.97	444340	1181703	2296686
1116.97	444095	1182201	2298735
1115.97	444056	1183902	2299485
1114.97	442489	1182816	2297630
1113.97	443470	1183443	2298698
1112.97	442963	1182268	2298863
1111.97	443222	1183275	2297318
1110.97	444613	1184103	2299948
1109.97	447150	1186980	2302154
1108.97	446455	1186681	2300368
1107.97	446822	1184666	2301478
1106.97	446330	1181704	2299912
1105.97	448550	1185377	2299515
1104.97	450958	1186932	2301671
1103.97	451384	1186354	2298186
1102.97	448818	1186346	2300001
1101.97	451123	1185221	2301683
1100.97	452800	1185308	2300268
1099.97	448587	1183867	2299440
1098.97	447245	1184282	2301066
1097.97	450857	1186207	2299647
1096.97	447442	1187048	2298633
1095.97	443984	1188556	2296838
1094.97	446137	1187864	2297685
1093.97	440038	1186893	2292459
1092.97	440986	1186662	2292541
1091.97	440896	1188256	2292149
1090.97	442215	1188051	2291577
1089.97	440932	1189177	2290143
1088.97	439269	1189663	2293345
1087.97	436336	1190282	2291517
1086.97	436762	1189257	2292324
1085.97	433995	1190149	2293200
1084.97	435731	1190588	2290036
1083.97	433000	1189456	2292080
1082.97	433122	1190197	2292400
1081.97	434443	1188700	2290489
1080.97	433743	1188080	2288793
1079.97	433638	1190681	2291425
1078.97	436037	1189674	2293478
1077.97	436084	1190355	2290045
1076.97	430593	1191228	2287058
1075.97	428789	1190628	2285712
1074.97	428553	1192437	2285805
1073.97	425381	1191830	2288531
1072.97	424552	1192951	2288322
1071.97	428900	1192169	2285553
1070.97	433221	1191571	2286312
1069.97	425378	1193079	2284436
1068.97	420628	1192532	2284155
1067.97	414494	1191151	2282913
1066.97	415597	1191904	2279374
1065.97	412658	1195101	2280112
1064.97	412951	1194131	2277360
1063.97	406749	1195982	2277970
1062.97	412062	1196869	2278875
1061.97	406979	1195053	2279270
1060.97	410957	1193726	2279198
1059.97	407582	1192431	2279244
1058.97	409270	1195561	2279583
1057.97	409734	1195029	2278811
1056.97	407066	1197788	2280970
1055.97	408988	1197417	2282396
1054.97	412124	1197407	2281716
1053.97	409597	1197111	2281288
1052.97	410572	1199885	2283658
1051.97	412497	1198269	2283352
1050.97	411041	1199722	2282294
1049.97	412225	1200024	2284634
1048.97	417322	1198224	2285460
1047.97	415298	1197462	2286340
1046.97	414979	1200299	2282889
1045.97	414009	1202041	2287339
1044.97	416100	1200435	2289221
1043.97	418535	1200664	2289855
1042.97	418692	1200012	2288786
1041.97	417172	1202969	2292161
1040.97	421744	1199058	2295362
1039.97	424102	1200121	2303483
1038.97	428765	1200126	2307889
1037.97	436577	1201982	2313831
1036.97	447703	1201999	2314624
1035.97	454000	1202306	2314283
1034.97	457375	1203028	2308375
1033.97	453977	1204140	2303700
1032.97	449890	1203608	2299287
1031.97	443807	1205430	2295270
1030.97	438131	1204407	2296144
1029.97	433233	1205788	2299284
1028.97	432383	1204864	2303727
1027.97	440996	1205941	2298151
1026.97	445438	1204385	2293697
1025.97	441053	1204534	2287236
1024.97	434957	1206697	2282803
1023.97	428126	1205899	2281149
1022.97	419639	1206828	2281173
1021.97	419139	1207420	2279343
1020.97	418380	1204937	2277949
1019.97	414525	1206450	2275474
1018.97	417008	1209805	2276595
1017.97	413946	1211606	2277914
1016.97	414940	1212900	2280107
1015.97	417753	1212662	2283081
1014.97	419165	1213071	2286286
1013.97	422045	1215088	2294915
1012.97	429161	1215040	2309072
1011.97	440144	1214666	2321428
1010.97	460608	1216024	2326318
1009.97	478515	1214031	2324596
1008.97	484019	1211878	2318311
1007.97	487394	1210858	2307288
1006.97	479821	1211579	2298947
1005.97	462122	1211491	2286516
1004.97	444244	1212747	2278433
1003.97	436928	1213805	2279137
1002.97	427189	1215735	2286762
1001.97	421021	1217605	2293935
1000.97	432656	1218617	2292059
999.97	436741	1217583	2278416
998.97	430502	1218453	2269322
997.97	408221	1216853	2259841
996.97	387151	1218346	2250873
995.97	369239	1216287	2245357
994.97	362293	1212714	2238383
993.97	358630	1210061	2234491
992.97	358688	1206826	2232084
991.97	346934	1204976	2230316
990.97	332061	1203837	2226762
989.97	323343	1202366	2222120
988.97	315914	1199799	2221916
987.97	313097	1197885	2220622
986.97	308697	1198527	2218490
985.97	309548	1197101	2217187
984.97	308561	1197472	2217931
983.97	306620	1197946	2220118
982.97	305923	1203840	2221859
981.97	309217	1210819	2222874
980.97	309754	1216387	2228271
979.97	311957	1228752	2235297
978.97	315106	1239441	2241948
977.97	320949	1248390	2246274
976.97	326947	1251789	2249767
975.97	329221	1249633	2247928
974.97	336724	1244563	2243192
973.97	337932	1232715	2238689
972.97	333874	1218719	2231041
971.97	327539	1203374	2224402
970.97	322316	1192110	2219855
969.97	316147	1181980	2214484
968.97	313385	1172282	2211145
967.97	305613	1161967	2207325
966.97	299808	1155574	2203285
965.97	299233	1149288	2201148
964.97	297079	1147399	2201942
963.97	292753	1144700	2198010
962.97	293054	1142899	2197568
961.97	292069	1140829	2197418
960.97	290782	1142777	2199197
959.97	287884	1140750	2194872
958.97	289036	1140412	2193554
957.97	289897	1141417	2196747
956.97	287515	1142223	2197491
955.97	286588	1140294	2197277
954.97	288451	1138915	2198856
953.97	284382	1138736	2195534
952.97	284494	1141557	2194313
951.97	288200	1142131	2194178
950.97	286990	1140929	2193471
949.97	289068	1141349	2196711
948.97	288829	1141505	2196550
947.97	287763	1142319	2195930
946.97	284692	1141860	2193757
945.97	286017	1141791	2194701
944.97	285813	1140977	2196089
943.97	280891	1140948	2194514
942.97	284233	1141136	2193843
941.97	283477	1140211	2193239
940.97	282819	1142907	2195329
939.97	284394	1143182	2194503
938.97	281935	1143163	2192320
937.97	281854	1142051	2192582
936.97	283006	1142679	2193081
935.97	281226	1143825	2193425
934.97	281547	1142522	2194079
933.97	284241	1142018	2192584
932.97	282425	1143044	2194521
931.97	281504	1142477	2192743
930.97	280332	1142771	2194465
929.97	281762	1144282	2194517
928.97	282762	1144156	2194206
927.97	282080	1142540	2195646
926.97	281769	1144908	2195652
925.97	283372	1146162	2198476
924.97	282458	1143912	2198082
923.97	283661	1143375	2197568
922.97	286670	1143944	2197375
921.97	285786	1144814	2196677
920.97	284172	1145625	2197745
919.97	286644	1145306	2197539
918.97	287749	1145070	2199672
917.97	288260	1145186	2199760
916.97	287324	1145609	2198140
915.97	289619	1146097	2198362
914.97	288408	1144688	2197615
913.97	285362	1146617	2197533
912.97	288145	1147326	2196535
911.97	287362	1146425	2197850
910.97	288936	1147213	2199361
909.97	290416	1147137	2199773
908.97	292620	1146195	2200315
907.97	293231	1145424	2199831
906.97	292378	1147052	2198946
905.97	293500	1146645	2201489
904.97	291534	1146047	2202247
903.97	294712	1145806	2204476
902.97	293567	1148177	2202135
901.97	294179	1147117	2200310
900.97	293900	1147678	2202900
899.97	296180	1147504	2203165
898.97	296464	1147683	2201482
897.97	297194	1146460	2203612
896.97	294326	1147621	2204308
895.97	296415	1148288	2202939
894.97	297292	1146958	2203497
893.97	299021	1148259	2205506
892.97	296971	1148897	2203559
891.97	298830	1148284	2204111
890.97	300259	1147920	2203383
889.97	301017	1148389	2200929
888.97	300596	1149841	2206096
887.97	299590	1150326	2203759
886.97	300416	1148275	2204295
885.97	301073	1148916	2204105
884.97	300758	1148664	2203191
883.97	301905	1149731	2203425
882.97	298772	1149790	2203464
881.97	296537	1149080	2204176
880.97	298799	1148397	2202614
879.97	299121	1150962	2204679
878.97	297437	1149156	2206656
877.97	296354	1150004	2211568
876.97	302823	1151242	2218275
875.97	313096	1151670	2230620
874.97	322400	1151706	2233879
873.97	338445	1149513	2233131
872.97	347013	1150198	2225809
871.97	339042	1150808	2220689
870.97	329494	1153003	2215614
869.97	322921	1152673	2208304
868.97	316399	1151204	2205678
867.97	308014	1150806	2204586
866.97	300431	1152953	2201657
865.97	295677	1152282	2201515
864.97	294351	1154443	2199481
863.97	293852	1153699	2199243
862.97	289786	1153195	2199347
861.97	291868	1151447	2201027
860.97	291467	1152889	2200409
859.97	290756	1153007	2201963
858.97	291890	1153971	2200913
857.97	290493	1153264	2201009
856.97	290095	1153060	2202726
855.97	293524	1154692	2202096
854.97	295766	1154564	2201533
853.97	295618	1155766	2202708
852.97	295349	1153380	2204274
851.97	295947	1152409	2204340
850.97	295625	1154183	2204117
849.97	296108	1155856	2204726
848.97	299375	1154373	2203920
847.97	297780	1155207	2205005
846.97	300432	1155935	2207803
845.97	297338	1155154	2207357
844.97	299232	1155350	2207686
843.97	303325	1156894	2205399
842.97	304243	1154705	2205652
841.97	302200	1155348	2205917
840.97	304195	1155433	2207374
839.97	301825	1156020	2207815
838.97	299799	1155897	2207428
837.97	301512	1157503	2206593
836.97	305080	1157264	2206076
835.97	303045	1155822	2207245
834.97	300925	1155092	2206169
833.97	297544	1159065	2205601
832.97	296935	1157486	2202978
831.97	296116	1159151	2201656
830.97	294080	1160491	2202082
829.97	295086	1159021	2201206
828.97	292976	1157748	2203596
827.97	294878	1159664	2206413
826.97	296519	1158923	2214562
825.97	305644	1158800	2225638
824.97	320473	1157630	2242158
823.97	343057	1157101	2257623
822.97	369635	1157691	2258884
821.97	382276	1158723	2246932
820.97	376022	1158610	2232253
819.97	355502	1156859	2220135
818.97	339821	1157485	2211133
817.97	323118	1158138	2208039
816.97	310242	1158288	2209005
815.97	301087	1159868	2207934
814.97	296191	1160797	2204873
813.97	290248	1160516	2199709
812.97	281662	1160644	2192921
811.97	273956	1158953	2190240
810.97	265914	1158708	2187235
809.97	262542	1158886	2184975
808.97	257078	1159836	2183125
807.97	256136	1159589	2181099
806.97	253523	1159447	2182655
805.97	252768	1158570	2182320
804.97	255583	1160664	2181065
803.97	250939	1160354	2182940
802.97	254299	1161151	2182476
801.97	252584	1161056	2182194
800.97	252529	1160544	2184056
799.97	252781	1159174	2182421
798.97	252233	1161378	2182650
797.97	253511	1162423	2183860
796.97	254728	1163318	2182696
795.97	254455	1162968	2183528
794.97	254046	1163074	2183360
793.97	253180	1162036	2183199
792.97	254567	1164116	2182876
791.97	255159	1163580	2181898
790.97	255470	1164688	2184698
789.97	257893	1162406	2184172
788.97	256601	1162258	2185820
787.97	255257	1165983	2183676
786.97	257249	1162867	2183808
785.97	255391	1163778	2183977
784.97	253932	1163881	2183673
783.97	254623	1164679	2184150
782.97	256678	1166956	2183749
781.97	253436	1166005	2182135
780.97	252845	1164630	2182687
779.97	252605	1164384	2182152
778.97	255346	1164878	2181476
777.97	254448	1165080	2182672
776.97	254800	1163516	2181555
775.97	254930	1165015	2183466
774.97	253177	1166543	2181888
773.97	252842	1165405	2184810
772.97	254537	1166459	2188148
771.97	256859	1165894	2192935
770.97	262913	1168187	2201580
769.97	273648	1165377	2212915
768.97	287363	1168370	2215794
767.97	297449	1167767	2213675
766.97	293790	1166638	2204941
765.97	278365	1168507	2197375
764.97	269112	1166631	2190056
763.97	261184	1168630	2185234
762.97	254524	1168576	2182912
761.97	255443	1168007	2182147
760.97	253681	1169150	2181338
759.97	250105	1169023	2180981
758.97	247782	1169117	2179802
757.97	248243	1169134	2179281
756.97	249813	1167411	2178117
755.97	248091	1168333	2179427
754.97	248089	1170084	2182082
753.97	249489	1168519	2181200
752.97	248559	1169587	2180088
751.97	247998	1167854	2180133
750.97	249636	1169356	2181504
749.97	248757	1171226	2178388
748.97	248938	1170195	2182185
747.97	248888	1169230	2179639
746.97	246842	1170373	2181008
745.97	248465	1169125	2180497
744.97	251127	1171424	2181017
743.97	253714	1170209	2183863
742.97	251501	1170529	2182350
741.97	250827	1171045	2184619
740.97	250840	1171940	2182060
739.97	251686	1171163	2182427
738.97	252023	1172539	2182250
737.97	253174	1173737	2184045
736.97	253339	1173923	2183514
735.97	250719	1171290	2183758
734.97	253572	1173079	2184153
733.97	253248	1172978	2185944
732.97	253902	1174102	2183227
731.97	254145	1174503	2183334
730.97	253950	1174063	2182065
729.97	252049	1175550	2185070
728.97	256298	1173575	2185970
727.97	256395	1175478	2185249
726.97	258115	1175181	2185855
725.97	255986	1173484	2186704
724.97	254746	1175233	2185478
723.97	256351	1177581	2184748
722.97	258628	1175691	2185258
721.97	257442	1174289	2186012
720.97	256750	1173292	2187035
719.97	258097	1176986	2185541
718.97	259989	1175936	2189061
717.97	259469	1176152	2188412
716.97	258751	1178673	2187249
715.97	261315	1176672	2189846
714.97	260840	1176486	2189273
713.97	262459	1176757	2189706
712.97	262164	1177611	2189744
711.97	261940	1178047	2190913
710.97	260926	1178783	2189878
709.97	262157	1177155	2188483
708.97	263544	1177803	2189503
707.97	262892	1176481	2192531
706.97	262622	1177535	2190403
705.97	264079	1178441	2190845
704.97	263875	1180717	2191677
703.97	263452	1180760	2191371
702.97	263816	1177574	2189399
701.97	262630	1178324	2192098
700.97	264173	1177952	2193484
699.97	265376	1176393	2192273
698.97	267592	1178067	2190925
697.97	266700	1178853	2192421
696.97	266457	1181100	2192432
695.97	265687	1181156	2191053
694.97	268274	1181105	2191920
693.97	268412	1178265	2192024
692.97	266852	1181209	2195677
691.97	266678	1180112	2195679
690.97	268794	1180198	2195407
689.97	270220	1182710	2193231
688.97	269109	1180519	2195265
687.97	271191	1183724	2196649
686.97	271518	1182654	2196320
685.97	270927	1183946	2196644
684.97	274388	1186700	2197603
683.97	272784	1185040	2199595
682.97	273718	1184887	2198910
681.97	273994	1183309	2200566
680.97	273814	1182271	2199941
679.97	273961	1182490	2198156
678.97	276092	1182654	2198868
677.97	274764	1182404	2200324
676.97	276187	1181931	2198830
675.97	275404	1185309	2199621
674.97	274795	1186283	2198092
673.97	277167	1183706	2199153
672.97	276584	1184721	2199163
671.97	277091	1184440	2199237
670.97	274519	1182208	2198747
669.97	275537	1186707	2198587
668.97	274582	1186257	2198178
667.97	274503	1185184	2201313
666.97	274080	1185521	2200311
665.97	279835	1184566	2201256
664.97	276318	1186818	2201128
663.97	277970	1184717	2200720
662.97	276279	1185259	2197653
661.97	276010	1184640	2201140
660.97	277883	1185447	2202691
659.97	280051	1186882	2200555
658.97	277062	1187454	2201110
657.97	279314	1187662	2202232
656.97	279440	1187986	2204700
655.97	279239	1189175	2202383
654.97	277834	1188487	2203342
653.97	279889	1190336	2204285
652.97	280291	1188514	2202897
651.97	280498	1187329	2202043
650.97	279539	1188370	2202484
649.97	282276	1189128	2203205
648.97	282640	1190528	2202553
647.97	281863	1189242	2203968
646.97	280731	1190090	2204998
645.97	281174	1189610	2207166
644.97	281487	1189629	2206853
643.97	284177	1190645	2206564
642.97	283130	1191946	2205603
641.97	284371	1193001	2207537
640.97	288166	1193441	2207052
639.97	290242	1191967	2209522
638.97	288613	1192351	2207990
637.97	288702	1191810	2207887
636.97	288343	1191219	2208630
635.97	290803	1192439	2207498
634.97	291717	1192126	2210002
633.97	293954	1192528	2211022
632.97	292772	1190316	2210042
631.97	290655	1195777	2213728
630.97	296207	1193927	2211649
629.97	293535	1191941	2211891
628.97	294783	1193797	2212192
627.97	296853	1193122	2212249
626.97	298337	1194049	2214032
625.97	299842	1194531	2214667
624.97	302892	1192870	2215570
623.97	303850	1194786	2218119
622.97	303953	1195139	2218355
621.97	306616	1196007	2218776
620.97	307327	1194752	2218116
619.97	306139	1196752	2220386
618.97	311038	1195679	2223408
617.97	312549	1196455	2225164
616.97	314301	1195620	2221302
615.97	316471	1196700	2221245
614.97	316540	1197418	2223400
613.97	320719	1195725	2227112
612.97	321942	1195953	2227029
611.97	325720	1199369	2230773
610.97	326223	1198615	2232011
609.97	334695	1198561	2233544
608.97	335819	1198897	2234617
607.97	337562	1198967	2235448
606.97	339032	1199123	2234100
605.97	339632	1198651	2232459
604.97	340524	1198842	2234133
603.97	342912	1197974	2233943
602.97	345178	1197930	2234175
601.97	344876	1200390	2234017
600.97	347082	1198813	2236754
599.97	347073	1199163	2234946
598.97	348629	1198736	2235141
597.97	347050	1198904	2233845
596.97	347199	1199280	2234953
595.97	339774	1199578	2227921
594.97	333212	1202289	2225749
593.97	327121	1200486	2217979
592.97	321814	1202866	2215651
591.97	314086	1201095	2211006
590.97	311406	1202589	2208562
589.97	307660	1204136	2206031
588.97	317454	1202214	2219823
587.97	375850	1200034	2299274
586.97	557390	1201348	2433409
585.97	673550	1202201	2443138
584.97	528883	1202922	2321806
583.97	374341	1202343	2236056
582.97	385026	1200547	2214265
581.97	379635	1200670	2192427
580.97	284211	1200658	2169661
579.97	225377	1202442	2160664
578.97	219011	1202797	2167753
577.97	264261	1202151	2234776
576.97	461348	1200569	2419183
575.97	735504	1201866	2545215
574.97	683389	1202174	2422194
573.97	415143	1205192	2263738
572.97	354777	1205434	2214901
571.97	408098	1207198	2191116
570.97	311512	1212274	2159845
569.97	196837	1215530	2143553
568.97	161850	1219220	2138784
567.97	154071	1217887	2136586
566.97	152459	1219922	2135122
565.97	148519	1216833	2135721
564.97	149484	1206511	2136259
563.97	149935	1203630	2135251
562.97	150846	1199938	2135812
561.97	150915	1198442	2134537
560.97	152802	1196689	2135671
559.97	152531	1197855	2136749
558.97	153176	1198042	2136620
557.97	152449	1199113	2137066
556.97	153700	1202754	2138246
555.97	155835	1204946	2141410
554.97	157337	1207343	2142110
553.97	156396	1207106	2142599
552.97	156899	1208847	2143342
551.97	157824	1207489	2141056
550.97	157472	1204966	2141190
549.97	156092	1201000	2137387
548.97	153413	1198599	2134768
547.97	149355	1197114	2132398
546.97	147282	1194457	2129078
545.97	139808	1192677	2124439
544.97	133279	1189843	2118522
543.97	127585	1191357	2112591
542.97	123507	1182163	2109247
541.97	122729	1171621	2117672
540.97	153135	1160160	2163866
539.97	236664	1146971	2222337
538.97	275944	1138864	2205407
537.97	204529	1133849	2137479
536.97	132578	1132145	2097243
535.97	103081	1137484	2083217
534.97	90093.5	1158555	2079046
533.97	86062.8	1223438	2089437
532.97	101633	1396781	2140481
531.97	175962	1655039	2275347
530.97	370767	1686590	2448815
529.97	524349	1410817	2447434
528.97	396550	1199356	2265033
527.97	184721	1140034	2119990
526.97	94625.4	1129201	2074413
525.97	71666.9	1124993	2065660
524.97	65638	1125722	2062264
523.97	64031.1	1124328	2060379
522.97	63143.5	1122060	2058985
521.97	61333.3	1120430	2058481
520.97	61076.2	1121407	2059218
519.97	60937.8	1123357	2057696
518.97	60862.3	1124733	2058153
517.97	60047.1	1123920	2058630
516.97	60547.7	1122466	2058626
515.97	58806.5	1122982	2058217
514.97	59812	1123660	2057449
513.97	61458.9	1121896	2058312
512.97	60560.6	1123202	2057231
511.97	60403.7	1123502	2057730
510.97	60806.5	1122769	2057336
509.97	60479.6	1124855	2058180
508.97	60065.6	1123901	2058928
507.97	60042	1123370	2058839
506.97	61145.4	1122738	2058711
505.97	62350.1	1123578	2058936
504.97	60228.4	1123147	2058863
503.97	60879.8	1124624	2059006
502.97	61853.1	1124376	2059445
501.97	60971.1	1124093	2058147
500.97	60614.7	1122894	2058172
499.97	60906.2	1122320	2058610
498.97	61323	1124925	2059134
497.97	61976.9	1124980	2060298
496.97	63684	1123762	2060246
495.97	65237.8	1124108	2060076
494.97	65117.7	1126410	2059669
493.97	63241.4	1125981	2059423
492.97	62049.6	1125306	2059960
491.97	60507.1	1125122	2058980
490.97	59972.7	1126270	2057568
489.97	60113.4	1126260	2057919
488.97	60298.5	1127222	2058007
487.97	59397.4	1127043	2058696
486.97	60678.5	1125973	2058133
485.97	60785.1	1128800	2058033
484.97	61604.7	1128068	2058545
483.97	60857.7	1128254	2058665
482.97	60769.6	1128559	2058530
481.97	60618.7	1128415	2058623
480.97	61568.5	1128867	2057793
479.97	60807.4	1130827	2057313
478.97	61149.2	1132155	2058658
477.97	61642.3	1130330	2058059
476.97	60094.9	1131644	2057758
475.97	60317.7	1132473	2058738
474.97	60647.9	1131299	2058589
473.97	60844.3	1131873	2058749
472.97	60633.2	1130309	2058273
471.97	60019.8	1128665	2058257
470.97	59986.7	1128606	2058800
469.97	60628.8	1127067	2059373
468.97	61050.2	1125674	2058533
467.97	62934.6	1125750	2060318
466.97	64221.1	1125803	2060725
465.97	65220.7	1124314	2061599
464.97	64661.5	1124363	2061565
463.97	63925.1	1126693	2061052
462.97	62940.5	1126939	2060480
461.97	62953.8	1125792	2058567
460.97	62047.1	1126014	2057927
459.97	61739.1	1126886	2057911
458.97	61149.8	1127152	2058923
457.97	60594.2	1126674	2058194
456.97	60477.6	1126774	2057286
455.97	59755	1127092	2057671
454.97	58962.1	1126432	2057105
453.97	58892	1126096	2056458
452.97	60938.7	1127785	2056908
451.97	59859.9	1125898	2057510
450.97	59306.3	1127706	2056557
449.97	59197.6	1129516	2055669
448.97	58862.2	1128628	2055205
447.97	59021.4	1128698	2056679
446.97	59580.3	1128430	2057572
445.97	60062.6	1127513	2057582
444.97	61052.9	1127594	2058766
443.97	61685.9	1128963	2061309
442.97	62256.4	1130541	2061320
441.97	64274.2	1136922	2063804
440.97	64951.7	1150949	2064620
439.97	64779	1178351	2066655
438.97	62422.9	1208510	2069457
437.97	60603.8	1222703	2068942
436.97	58549	1205695	2064751
435.97	59210.4	1169793	2060506
434.97	59182.1	1141312	2058043
433.97	58916.2	1125123	2054988
432.97	57883.9	1118199	2053490
431.97	58461.8	1112134	2053688
430.97	56837.5	1109914	2053199
429.97	57262.6	1107313	2051833
428.97	58476.9	1105889	2052001
427.97	57758.9	1105959	2052956
426.97	57838.9	1104296	2051720
425.97	57759.9	1104215	2052952
424.97	57355.6	1104823	2053251
423.97	59128.1	1104192	2052469
422.97	57732.4	1104274	2050769
421.97	58054.5	1104492	2051985
420.97	57079.5	1104617	2051900
419.97	58892.9	1103226	2052131
418.97	58683.8	1104111	2052196
417.97	57524.5	1102348	2051274
416.97	58363	1102372	2051729
415.97	59015.2	1101205	2052082
414.97	58901.7	1100651	2052340
413.97	59195.4	1101599	2053662
412.97	59304.8	1100755	2051888
411.97	58648.6	1099929	2052329
410.97	58609.8	1100512	2052514
409.97	58580.9	1099567	2051891
408.97	58833.1	1101873	2051378
407.97	58592.9	1103060	2051005
406.97	58059.7	1102641	2052622
405.97	58221.9	1102841	2052640
404.97	58472.1	1103205	2053154
403.97	59185.8	1103122	2052678
402.97	58775.8	1103440	2051552
401.97	59764.7	1103421	2052080
400.97	59801.1	1103781	2054646
399.97	64207	1104684	2056835
398.97	65727.2	1104019	2057604
397.97	62813.4	1103697	2054062
396.97	59283	1102317	2052563
395.97	59891.9	1102213	2052649
394.97	59401	1102647	2050663
393.97	58666.7	1103307	2050566
392.97	58899.2	1102281	2052309
391.97	60621.1	1102259	2052414
390.97	59549.2	1104488	2053124
389.97	57930.6	1107150	2053053
388.97	58885.7	1109329	2052433
387.97	59605.6	1111080	2052411
386.97	59604.6	1115484	2053648
385.97	59285.3	1117746	2053933
384.97	58990.1	1118616	2054603
383.97	60939.3	1116784	2053134
382.97	61245.1	1115531	2052911
381.97	59435.8	1111177	2052969
380.97	60234.5	1105202	2053014
379.97	59495.1	1101727	2052201
378.97	60266.6	1096735	2052372
377.97	59572.9	1094266	2052217
376.97	58568.1	1093222	2052921
375.97	60082.3	1091188	2053118
374.97	61042.3	1092427	2051713
373.97	61419.8	1092820	2052403
372.97	60788.4	1093057	2053295
371.97	60849.9	1095756	2054620
370.97	60945.1	1094126	2054572
369.97	60608	1096830	2054031
368.97	59832.2	1095638	2054159
367.97	59912.5	1097148	2054151
366.97	60742.6	1097598	2055423
365.97	60462.7	1096647	2054251
364.97	61805.3	1095279	2053098
363.97	60913	1097367	2052720
362.97	60429.6	1095563	2054186
361.97	60605.9	1095088	2053467
360.97	60611.2	1095735	2052665
359.97	62118.2	1096353	2052359
358.97	63262.3	1096373	2053511
357.97	62136	1091958	2053070
356.97	62362.5	1091902	2052781
355.97	60953.9	1092450	2051907
354.97	61311.2	1084867	2052118
353.97	62779.1	1076531	2052372
352.97	63070.5	1080601	2052776
351.97	63009.2	1111169	2055479
350.97	63955.5	1178979	2065138
349.97	62960.8	1244887	2071849
348.97	62683.5	1220064	2067279
347.97	61744.6	1214130	2069149
346.97	62757.5	1352216	2088159
345.97	63904.1	1405366	2090145
344.97	64144.9	1235869	2067922
343.97	64434.5	1083968	2051526
342.97	63844.5	1040469	2046720
341.97	63855.2	1032955	2047416
340.97	63141.8	1031778	2047446
339.97	62548.3	1030701	2046802
338.97	62811.7	1030314	2046387
337.97	63690.9	1031924	2045894
336.97	64297.2	1031690	2046557
335.97	63860.3	1030836	2045927
334.97	63792.2	1031223	2046206
333.97	63515.3	1030423	2046762
332.97	64675.9	1031001	2047294
331.97	64415.4	1031367	2047641
330.97	64330.5	1030818	2047041
329.97	64882.5	1030817	2047262
328.97	64791.3	1030436	2046322
327.97	65619.3	1030311	2046963
326.97	67160	1030027	2048089
325.97	65501.5	1030589	2047733
324.97	64481.2	1030969	2047619
323.97	65761.9	1030444	2046956
322.97	66585	1030120	2048253
321.97	66540.2	1029915	2048581
320.97	65919.6	1029860	2048054
319.97	67028.2	1028949	2047137
318.97	65283.4	1028949	2047729
317.97	66666.5	1029207	2047650
316.97	67508.6	1029061	2047268
315.97	67412.5	1028606	2047886
314.97	66127.1	1028057	2048297
313.97	66873.5	1029213	2048043
312.97	67147.9	1030554	2048761
311.97	67693.2	1032404	2049978
310.97	68066.5	1033382	2049836
309.97	68235.6	1033723	2050263
308.97	68908.9	1036667	2049680
307.97	68030.9	1045383	2050431
306.97	67965.1	1059759	2052351
305.97	68382.9	1065873	2054039
304.97	68107.6	1053535	2053485
303.97	69272.6	1037540	2051165
302.97	67984.9	1029294	2048893
301.97	66884.6	1027220	2048173
300.97	66803.7	1026882	2046823
299.97	66790.4	1025605	2046080
298.97	67873.7	1023997	2046510
297.97	66978.3	1022075	2044741
296.97	65676.7	1020858	2043983
295.97	65835.2	1020449	2043974
294.97	64656.3	1019962	2043570
293.97	64511.8	1019563	2043370
292.97	63132.7	1019669	2042721
291.97	63110.2	1019939	2042589
290.97	63059	1025934	2042248
289.97	64294.2	1040056	2043347
288.97	66359.1	1045990	2047127
287.97	68937	1041343	2054079
286.97	80917.2	1041613	2074109
285.97	104189	1061887	2103083
284.97	122977	1091161	2111338
283.97	114763	1077625	2090411
282.97	86000.4	1039016	2059145
281.97	69095.9	1021266	2044203
280.97	64808.5	1017681	2040863
279.97	63813	1017524	2039641
278.97	62652.6	1016816	2040149
277.97	62902.6	1016685	2038889
276.97	63546.3	1016786	2039667
275.97	63375.4	1016678	2040224
274.97	63194.4	1016626	2040819
273.97	62765.3	1016525	2041475
272.97	63272	1016343	2040509
271.97	63882.7	1016776	2039832
270.97	63247.3	1016684	2040231
269.97	63226.7	1016991	2041415
268.97	63572.3	1017234	2040684
267.97	64525.9	1017136	2040352
266.97	63780.1	1016900	2041061
265.97	64415.2	1016109	2040989
264.97	64327.3	1016416	2040397
263.97	64766.4	1016496	2040397
262.97	63675.5	1016850	2041390
261.97	64150.5	1016750	2041109
260.97	64960.8	1016416	2040714
259.97	64552.2	1016802	2040600
258.97	64335.6	1016634	2040700
257.97	63626.9	1016870	2041197
256.97	65353.3	1017007	2041473
255.97	64872.6	1017129	2041145
254.97	63821.2	1017417	2041336
253.97	64415.8	1016820	2041039
252.97	62706.2	1016576	2042124
251.97	62561.6	1016939	2040509
250.97	63300.1	1016614	2041540
249.97	65197.3	1016778	2040946
248.97	65602.4	1016755	2041485
247.97	66291.3	1016623	2041271
246.97	65041.3	1016436	2040840
245.97	65654	1017736	2041560
244.97	64035.5	1017373	2041993
243.97	65658.3	1017829	2041549
242.97	64354.2	1017777	2041784
241.97	64489.6	1017545	2042178
240.97	65380.6	1017117	2042056
239.97	65016.4	1017170	2042166
238.97	65460.6	1017094	2042276
237.97	64087.4	1017095	2042405
236.97	65003.2	1017057	2041368
235.97	64424.7	1016912	2041752
234.97	65407.2	1017324	2041929
233.97	66029.1	1016279	2042808
232.97	66854.5	1016857	2042785
231.97	66285.5	1017276	2042285
230.97	65555	1017019	2042792
229.97	64972.2	1016914	2042343
228.97	66285.2	1017386	2043113
227.97	66210.8	1017062	2042715
226.97	66380	1016838	2042800
225.97	66634.9	1017624	2041900
224.97	66120.9	1017639	2042151
223.97	66633	1017372	2043453
222.97	66162.4	1017128	2042659
221.97	66695.7	1016846	2042072
220.97	67308.1	1016737	2043393
219.97	66048.5	1017012	2043411
218.97	67150.2	1017045	2043528
217.97	65767.1	1017177	2042938
216.97	66115.6	1017213	2042491
215.97	67795.8	1017113	2042622
214.97	68151	1016495	2043774
213.97	68186.4	1017230	2044531
212.97	67918.9	1017160	2044720
211.97	68482.2	1017887	2044451
210.97	67994.4	1017049	2043503
209.97	67853.9	1017050	2044118
208.97	68377.1	1017171	2043502
207.97	66750.5	1017327	2043983
206.97	68635.2	1016900	2043853
205.97	68272.9	1016961	2044646
204.97	67883.2	1017255	2044599
203.97	69373	1017152	2043815
202.97	68491.6	1017100	2044574
201.97	69235.9	1017652	2044978
200.97	70890.3	1018457	2.04586e+06
199.97	70932	1018490	2.04617e+06
198.97	72132	1018523	2.04658e+06
197.97	72080	1018053	2.04728e+06
196.97	72331.7	1017388	2.04711e+06
195.97	72130.3	1018250	2.04735e+06
194.97	72722	1018278	2.04778e+06
193.97	73406.6	1017575	2.04797e+06
192.97	74113.1	1018060	2.04831e+06
191.97	73774.3	1018072	2.04816e+06
190.97	74924.6	1017976	2.04921e+06
189.97	75393.7	1018161	2.04968e+06
188.97	76152.9	1018645	2.04995e+06
187.97	77071.1	1019348	2.05053e+06
186.97	77417.4	1019274	2.05129e+06
185.97	76935.1	1018739	2.05172e+06
184.97	78418	1018239	2.05175e+06
183.97	78672.9	1018385	2.0526e+06
182.97	80170.3	1018937	2.05318e+06
181.97	81762	1019869	2.05417e+06
180.97	82308.3	1019431	2.05403e+06
179.97	82857.1	1018621	2.05401e+06
178.97	81904.3	1018486	2.05285e+06
177.97	80695.1	1018135	2.05218e+06
176.97	80431.4	1017891	2.05084e+06
175.97	79247.4	1017321	2.05049e+06
174.97	79216.6	1017212	2.05053e+06
173.97	79224.6	1017787	2.05063e+06
172.97	78936.3	1017188	2.05088e+06
171.97	77243.4	1017300	2.04977e+06
170.97	73458.3	1017771	2.04762e+06
169.97	71132	1018081	2.04573e+06
168.97	67897.1	1018535	2.04469e+06
167.97	65638	1018081	2.04219e+06
166.97	63669.7	1018029	2.04179e+06
165.97	67555.7	1018185	2.05022e+06
164.97	102051	1017782	2.0903e+06
163.97	161161	1018167	2.13483e+06
162.97	168856	1017461	2113910
161.97	125717	1017596	2067465
160.97	79450.9	1017250	2.048e+06
159.97	84320.3	1018452	2.07667e+06
158.97	157446	1018791	2.14506e+06
157.97	195284	1019311	2.14673e+06
156.97	153394	1017803	2.08518e+06
155.97	88408.6	1018247	2.04321e+06
154.97	44254.6	1017794	2.02589e+06
153.97	32204.3	1018284	2.02099e+06
152.97	30276.3	1019152	2.02001e+06
151.97	29624	1018788	2.01934e+06
150.97	29260	1018751	2.01912e+06
149.97	28997.7	1017920	2.01885e+06
148.97	28377.8	1017880	2.01874e+06
147.97	28229.2	1017861	2.01878e+06
146.97	28146.1	1018480	2019117
145.97	28110.4	1018470	2.01897e+06
144.97	28270.6	1019103	2.01898e+06
143.97	28751.1	1018166	2.01928e+06
142.97	28723.1	1018391	2.01914e+06
141.97	28731.1	1018290	2.01899e+06
140.97	28933.4	1018052	2.01888e+06
139.97	29244.6	1018457	2.0195e+06
138.97	29117.7	1018278	2019442
137.97	29219.1	1018129	2.01983e+06
136.97	29084.6	1018626	2.01931e+06
135.97	28708.3	1018467	2.01956e+06
134.97	29329.1	1018499	2.01925e+06
133.97	29237.1	1018880	2.0194e+06
132.97	29160.9	1018780	2.01932e+06
131.97	29443.7	1018704	2.01924e+06
130.97	28768.6	1018662	2.01936e+06
129.97	29061.7	1018658	2.01939e+06
128.97	29383.7	1018137	2.01968e+06
127.97	29266.9	1018394	2.01932e+06
126.97	29300.6	1018705	2019713
125.97	29185.4	1018547	2.01998e+06
124.97	29450.6	1018385	2.02002e+06
123.97	29695.1	1018174	2.01983e+06
122.97	30236	1018179	2019589
121.97	29741.7	1019123	2.02003e+06
120.97	29991.1	1019214	2.02054e+06
119.97	30290	1020362	2.02078e+06
118.97	30182	1021135	2.0206e+06
117.97	29416	1020021	2.02026e+06
116.97	29464.6	1019062	2.02022e+06
115.97	29760.6	1019005	2.02029e+06
114.97	29884.3	1018705	2.02023e+06
113.97	29547.4	1019326	2020490
112.97	29356	1019829	2.02049e+06
111.97	29750.3	1019663	2.02001e+06
110.97	29610	1019832	2.01967e+06
109.97	27994.2	1019414	2.01843e+06
108.97	26687.9	1019080	2.01718e+06
107.97	24693	1018829	2.01638e+06
106.97	23312.1	1019035	2.0154e+06
105.97	22414.8	1018431	2.015e+06
104.97	21772.5	1019284	2.01466e+06
103.97	21009.5	1018923	2.01486e+06
102.97	20576.6	1019761	2.01437e+06
101.97	20188.6	1019816	2.01427e+06
100.97	20080.7	1019976	2.01448e+06
99.97	20588	1019868	2.01465e+06
98.97	20626.3	1019593	2014873
97.97	21058	1019268	2.01509e+06
96.97	21211.1	1019871	2.01539e+06
95.97	21717.9	1019964	2.01535e+06
94.97	21806.7	1019508	2.0159e+06
93.97	22229.1	1019121	2.01634e+06
92.97	22409.8	1019662	2.01577e+06
91.97	21655.2	1018921	2.01565e+06
90.97	21474.5	1019671	2.01542e+06
89.97	20859.3	1022017	2.01492e+06
88.97	20333.4	1023109	2.0146e+06
87.97	19829.9	1023138	2.01465e+06
86.97	19697	1020859	2013999
85.97	19310.8	1019706	2.01342e+06
84.97	18845.7	1019568	2.0133e+06
83.97	18950.7	1020035	2.01338e+06
82.97	19144.4	1020341	2.01346e+06
81.97	18799.9	1020342	2.01324e+06
80.97	18703.2	1020399	2.01345e+06
79.97	18908	1020637	2.01333e+06
78.97	19222.1	1020340	2.0134e+06
77.97	18745.7	1020534	2.0132e+06
76.97	18917.5	1019205	2.01332e+06
75.97	18843.2	1019338	2.01325e+06
74.97	19369.6	1020019	2.01336e+06
73.97	19415.4	1020228	2.01355e+06
72.97	19137.1	1019796	2.01332e+06
71.97	19287.6	1019772	2.01357e+06
70.97	19442.9	1020031	2.01339e+06
69.97	19803.4	1020089	2014173
68.97	20643.2	1020723	2.01459e+06
67.97	21560.5	1021378	2.01521e+06
66.97	21656.1	1020763	2.01489e+06
65.97	21006.6	1020119	2.01431e+06
64.97	20352.7	1020688	2.01439e+06
63.97	20353.1	1021579	2.01447e+06
62.97	21206.5	1022565	2.01517e+06
61.97	21859.6	1023648	2.01512e+06
60.97	21275.5	1024301	2014927
59.97	21020.1	1024418	2.01414e+06
58.97	21075.5	1023828	2.01404e+06
57.97	21147.6	1022426	2.01411e+06
56.97	21322.6	1020761	2.01366e+06
55.97	20833.9	1020172	2.01378e+06
54.97	20393.9	1018824	2.01346e+06
53.97	20436.7	1018206	2.01279e+06
52.97	19517.5	1016962	2.01253e+06
51.97	18206	1016270	2.01239e+06
50.97	17370.7	1017152	2.01197e+06
49.97	17298.4	1018235	2.01161e+06
48.97	16829.4	1018172	2.01139e+06
47.97	16796.4	1016298	2011457
46.97	18296.2	1015977	2.01323e+06
45.97	23868.9	1017179	2.02048e+06
44.97	38559.7	1022308	2.03414e+06
43.97	54335.7	1033225	2.04561e+06
42.97	58791.4	1042313	2.04355e+06
41.97	44417.1	1036102	2.02918e+06
40.97	33275.4	1024396	2018267
39.97	33341.7	1017804	2016444
38.97	32035.4	1015173	2.01499e+06
37.97	20666.2	1013901	2.01077e+06
36.97	11073.7	1013600	2.00769e+06
35.97	8484.71	1013673	2.00671e+06
34.97	8252.6	1012872	2.00603e+06
33.97	7625.43	1012062	2.00579e+06
32.97	7217.11	1011035	2.00549e+06
31.97	6786.14	1009816	2.00533e+06
30.97	7204.37	1009461	2.00571e+06
29.97	10007	1009608	2.00923e+06
28.97	17500.7	1009970	2.01627e+06
27.97	22642.6	1011239	2.01815e+06
26.97	22843.4	1017239	2.01768e+06
25.97	26658	1033011	2.02401e+06
24.97	29275.4	1061536	2.02617e+06
23.97	23808.7	1074944	2.01898e+06
22.97	14547.2	1054756	2.0116e+06
21.97	7569.51	1026790	2.00678e+06
20.97	5214.6	1013787	2.00482e+06
19.97	4057.69	1011803	2.00381e+06
18.97	2970.43	1012223	2.00296e+06
17.97	2411.59	1010275	2.00223e+06
16.97	2250.57	1007720	2.00212e+06
15.97	2022.29	1005724	2.00174e+06
14.97	2003.37	1003791	2.00166e+06
13.97	2126.78	1002753	2.00193e+06
12.97	2479.79	1002613	2.00201e+06
11.97	2757.38	1002978	2.00216e+06
10.97	2828.51	1003375	2.00192e+06
9.97	2552.43	1003340	2.0018e+06
8.97	2175.09	1003774	2.00177e+06
7.97	2264.4	1005456	2.00207e+06
6.97	2615.38	1006411	2.00254e+06
5.97	2662.45	1006149	2.0025e+06
4.97	2882.31	1004931	2.00267e+06
3.97	3297.34	1004517	2.00286e+06
2.97	3533.86	1003905	2.00261e+06
1.97	2976.4	1002214	2.00171e+06
0.97	2087.13	1000642	2.00095e+06
-0.03	1225.83	1000133	2.00046e+06
-1.03	458.703	1000035	2.00018e+06
-2.03	100.069	1000025	2.00006e+06
-3.03	22.6319	1000028	2.00002e+06
-4.03	28.7114	1000016	2.00002e+06
-5.03	16.2265	1000008	2.00002e+06
-6.03	11.0444	1000012	2.00001e+06
-7.03	5.94809	1000010	2.00001e+06
-8.03	8.0718	1000007	2e+06
-9.03	8.26046	1000009	2000002
-10.03	3.37277	1000010	2e+06

## Sheet: Figure 3d
Bi		Raw Intensity	Fitting Intensity	Background	Bi3+ 4f7/2	Bi5+ 4f7/2	Bi3+ 4f5/2	Bi5+ 4f5/2		Sb		Raw Intensity	Fitting Intensity	Background	Sb 3d5/2	Sb 3d3/2		Te		Raw Intensity	Fitting Intensity	Background	Te2- 3d5/2	Te4+ 3d5/2	Te2- 3d5/2	Te4+ 3d5/2		Ca		Raw Intensity	Fitting Intensity	Background	Ca2+ 2p3/2	Ca2+ 2p1/2		O		Raw Intensity	Fitting Intensity	Background	O1- 1s
	172.42	43265.5									545.47	23695.8	15080.5	15074.5	15080.5	15074.5			598.42	97300.4									360.17	16005.9							545.17	31714.3
	172.37	42693.7									545.42	23594.3	15067.1	15060.4	15067.1	15060.4			598.37	96568.4									360.12	15779.7							545.12	31701.5
	172.32	42237.1									545.37	23226.5	15053.8	15046.3	15053.8	15046.3			598.32	97628.7									360.07	16054.6							545.07	32032.5
	172.27	41998.1									545.32	23108.4	15040.5	15032.1	15040.5	15032.1			598.27	97183.2									360.02	15922.2							545.02	32510.5
	172.22	42080.9									545.27	23080.4	15027.3	15018	15027.3	15018			598.22	97675.5									359.97	15999.9							544.97	31783.8
	172.17	42477.9									545.22	23543.1	15014.2	15003.8	15014.2	15003.8			598.17	97864.8									359.92	15938.9							544.92	31951.5
	172.12	42380.6									545.17	23060.2	15001.2	14989.6	15001.2	14989.6			598.12	97256.5									359.87	15862.3							544.87	32523.8
	172.07	42000.1									545.12	22575.6	14988.2	14975.4	14988.2	14975.4			598.07	96521.8									359.82	15777.4							544.82	32443.8
	172.02	41089.5									545.07	22972.1	14975.5	14961.1	14975.5	14961.1			598.02	97709.5									359.77	15595.7							544.77	31816.6
	171.97	40844.1									545.02	22716	14962.8	14946.8	14962.8	14946.8			597.97	98769									359.72	15953.3							544.72	31790.6
	171.92	40582.5									544.97	22639.1	14950.3	14932.5	14950.3	14932.5			597.92	99036.9									359.67	15475.6							544.67	32138.1
	171.87	40536.9									544.92	22935.9	14937.9	14918.2	14937.9	14918.2			597.87	97742.2									359.62	15236.5							544.62	32061
	171.82	40655.9									544.87	22528.2	14925.8	14903.9	14925.8	14903.9			597.82	96708.9									359.57	15480.1							544.57	32294.3
	171.77	40881.3									544.82	22425.8	14913.8	14889.5	14913.8	14889.5			597.77	97906.1									359.52	15993.9							544.52	31483.9
	171.72	40522.2									544.77	22240.6	14902	14875.2	14902	14875.2			597.72	97832.1									359.47	15689.3							544.47	31750.3
	171.67	40408.6									544.72	21931.7	14890.5	14860.8	14890.5	14860.8			597.67	97847									359.42	15579.7							544.42	32028.5
	171.62	40297.7									544.67	22226.2	14879.3	14846.4	14879.3	14846.4			597.62	96835									359.37	15280.3							544.37	32030.7
	171.57	40379.8									544.62	22264.1	14868.4	14831.9	14868.4	14831.9			597.57	96457.6									359.32	15301.6							544.32	32262.4
	171.52	40674.9									544.57	22092.4	14857.8	14817.5	14857.8	14817.5			597.52	96352.5									359.27	15547.9							544.27	31464.7
	171.47	40032.7									544.52	21927.4	14847.5	14803	14847.5	14803			597.47	97018.7									359.22	15772.3							544.22	31803.6
	171.42	39682.3									544.47	21920.9	14837.6	14788.5	14837.6	14788.5			597.42	97599.5									359.17	15832.3							544.17	31702.8
	171.37	40293.1									544.42	21777.7	14828.2	14773.9	14828.2	14773.9			597.37	97850.7									359.12	15553.8							544.12	31559.1
	171.32	40215									544.37	22098.7	14819.2	14759.4	14819.2	14759.4			597.32	98189.1									359.07	15142.4	15469.8	15116.4	15326.8	15259.4			544.07	31380.7
	171.27	39957.7									544.32	22115.8	14810.7	14744.8	14810.7	14744.8			597.27	97240.2									359.02	15162.8	15447.2	15090.4	15303.1	15234.5			544.02	31596.7
	171.22	39661.2									544.27	22067.4	14802.8	14730.2	14802.8	14730.2			597.22	97326.1									358.97	14967.9	15424.7	15064.4	15279.5	15209.6			543.97	31306.6
	171.17	39186.1									544.22	22188.3	14795.5	14715.6	14795.5	14715.6			597.17	97765.5									358.92	15271.3	15402.2	15038.4	15255.9	15184.8			543.92	31452.4
	171.12	39050.3									544.17	21566.9	14788.9	14701	14788.9	14701			597.12	97064.1									358.87	15188.3	15379.8	15012.4	15232.3	15159.9			543.87	31841.7
	171.07	39439.2									544.12	21402.5	14783	14686.3	14783	14686.3			597.07	97315.4									358.82	14986.8	15357.4	14986.4	15208.7	15135.1			543.82	31752.9
	171.02	39198.3									544.07	21070.5	14777.8	14671.6	14777.8	14671.6			597.02	97804.8									358.77	14718.4	15335.1	14960.4	15185.2	15110.3			543.77	30772.4
	170.97	38909									544.02	21161.6	14773.5	14656.9	14773.5	14656.9			596.97	98417.2									358.72	14661.5	15312.9	14934.4	15161.8	15085.5			543.72	30971.7
	170.92	39129.6									543.97	21586.8	14770.2	14642.2	14770.2	14642.2			596.92	97741.9									358.67	14516.7	15290.7	14908.4	15138.4	15060.7			543.67	32020.8
	170.87	39295.1									543.92	21443	14767.8	14627.4	14767.8	14627.4			596.87	97119.7									358.62	14491.6	15268.6	14882.4	15115	15036			543.62	31794.7
	170.82	38762.8									543.87	20919	14766.5	14612.6	14766.5	14612.6			596.82	97321.6									358.57	14166.1	15246.6	14856.5	15091.8	15011.3			543.57	31578
	170.77	38608									543.82	21238	14766.4	14597.8	14766.4	14597.8			596.77	96946.1									358.52	14748	15224.6	14830.5	15068.5	14986.6			543.52	31384.2
	170.72	38590.6									543.77	21114.4	14767.6	14583	14767.6	14583			596.72	97176.8									358.47	15399.3	15202.7	14804.5	15045.3	14961.9			543.47	30751.1
	170.67	38571.9									543.72	21493.7	14770.1	14568.2	14770.1	14568.2			596.67	97857.4									358.42	14939.2	15180.7	14778.5	15022.1	14937.1			543.42	31081.1
	170.62	38633.5									543.67	21137	14774.1	14553.3	14774.1	14553.3			596.62	96568									358.37	14649.3	15158.9	14752.5	14998.9	14912.4			543.37	31332.2
	170.57	38004.7									543.62	20614.1	14779.8	14538.4	14779.8	14538.4			596.57	97066.2									358.32	14643.3	15137.2	14726.5	14975.9	14887.8			543.32	31078.3
	170.52	38042.8									543.57	21123.3	14787.2	14523.5	14787.2	14523.5			596.52	96687.5									358.27	14359.5	15115.5	14700.5	14952.8	14863.1			543.27	30718.8
	170.47	38546.7									543.52	20915.1	14796.4	14508.6	14796.4	14508.6			596.47	97324.2									358.22	14565.3	15093.9	14674.5	14929.9	14838.5			543.22	30828.6
	170.42	38391.1									543.47	20940.4	14807.7	14493.6	14807.7	14493.6			596.42	97397.2									358.17	14080.5	15072.4	14648.5	14907	14813.9			543.17	30635.6
	170.37	38159.7									543.42	21283.6	14821.2	14478.6	14821.2	14478.6			596.37	97010.7									358.12	14084.1	15051	14622.6	14884.2	14789.4			543.12	30737.5
	170.32	38357.9									543.37	20359.4	14837	14463.6	14837	14463.6			596.32	97023.6									358.07	14280.4	15029.6	14596.6	14861.4	14764.8			543.07	30756.7
	170.27	38951.3									543.32	20749.3	14855.4	14448.6	14855.4	14448.6			596.27	96290.4									358.02	14055.5	15008.3	14570.6	14838.7	14740.3			543.02	30454.6
	170.22	38268.2									543.27	21289.5	14876.4	14433.6	14876.4	14433.6			596.22	96586.1									357.97	14092.5	14987.1	14544.7	14816	14715.8			542.97	31083.1
	170.17	37711.2									543.22	20735.6	14900.5	14418.5	14900.5	14418.5			596.17	97181.4									357.92	14141.5	14966	14518.7	14793.4	14691.2			542.92	31126
	170.12	37579.1									543.17	20429.1	14927.7	14403.4	14927.7	14403.4			596.12	96575.3									357.87	14141.2	14944.9	14492.7	14770.9	14666.8			542.87	30609.6
	170.07	37583.7									543.12	20609	14958.3	14388.3	14958.3	14388.3			596.07	97076.7									357.82	14079.1	14924	14466.8	14748.4	14642.3			542.82	29645.1
	170.02	37933.3									543.07	20539.2	14992.5	14373.2	14992.5	14373.2			596.02	97398									357.77	14087.3	14903.1	14440.8	14726	14617.9			542.77	29769.8
	169.97	38230.2									543.02	20778.3	15030.6	14358	15030.6	14358			595.97	96899.5									357.72	14186.9	14882.3	14414.8	14703.7	14593.4			542.72	30176.3
	169.92	37351									542.97	20638.4	15073	14342.8	15073	14342.8			595.92	96661.4									357.67	13745.1	14861.6	14388.8	14681.4	14569			542.67	30412.9
	169.87	37536									542.92	20667	15119.9	14327.6	15119.9	14327.6			595.87	96824									357.62	14401.7	14841	14362.9	14659.2	14544.7			542.62	30146.2
	169.82	37677									542.87	20491.4	15171.7	14312.4	15171.7	14312.4			595.82	96898.4									357.57	14267.3	14820.5	14336.9	14637.1	14520.3			542.57	29517.6
	169.77	38141.9									542.82	20492.2	15228.6	14297.1	15228.6	14297.1			595.77	96000									357.52	14086.3	14800	14310.9	14615	14495.9			542.52	29806.6
	169.72	37409.3									542.77	20782.3	15291.1	14281.9	15291.1	14281.9			595.72	96380.5									357.47	13985.1	14779.7	14284.9	14593	14471.6			542.47	30347.2
	169.67	37752.7									542.72	20569.4	15359.8	14266.6	15359.8	14266.6			595.67	96359.8									357.42	14152.6	14759.5	14258.9	14571.1	14447.3			542.42	29781.7
	169.62	37579.3									542.67	20664.4	15434.7	14251.3	15434.7	14251.3			595.62	95348.8									357.37	13872.1	14739.4	14232.9	14549.3	14423			542.37	29910.4
	169.57	37906.1									542.62	20871.4	15516.5	14235.9	15516.5	14235.9			595.57	95464.7									357.32	14363.5	14719.4	14207	14527.6	14398.7			542.32	29547.3
	169.52	37564.8	38540.1	37454.5	37498.9	37674.2	37542.5	38188.1			542.57	20256.3	15605.7	14220.6	15605.7	14220.6			595.52	95495.4									357.27	14508.2	14699.4	14180.9	14505.9	14374.5			542.27	29679.8
	169.47	37810.9	38491.3	37388.5	37433.2	37610.2	37477.8	38135.6			542.52	20307.3	15702.8	14205.2	15702.8	14205.2			595.47	95637.3									357.22	14659.7	14679.6	14154.9	14484.3	14350.2			542.22	29893.9
	169.42	37253.9	38442.9	37322.5	37367.6	37546.3	37413.1	38083.5			542.47	20385.5	15808.4	14189.8	15808.4	14189.8			595.42	95587.3									357.17	14280.6	14659.9	14128.9	14462.8	14326			542.17	29254.3
	169.37	36933.8	38395	37256.5	37302	37482.4	37348.4	38031.7			542.42	20890.7	15923	14174.4	15923	14174.4			595.37	95663.4									357.12	14325.5	14640.3	14102.9	14441.4	14301.8			542.12	29063.1
	169.32	37473.9	38347.5	37190.5	37236.4	37418.6	37283.8	37980.4			542.37	20888.2	16047.3	14159	16047.3	14159			595.32	94825.9									357.07	14445.2	14620.8	14076.9	14420.1	14277.6			542.07	29084.2
	169.27	37037.7	38300.6	37124.5	37170.8	37354.8	37219.2	37929.5			542.32	20433.7	16182	14143.5	16182	14143.5			595.27	94958.7									357.02	14226.4	14601.5	14050.8	14398.8	14253.5			542.02	29008
	169.22	37149.2	38254.1	37058.5	37105.1	37290.9	37154.6	37879			542.27	20271.8	16327.7	14128	16327.7	14128			595.22	95224.1									356.97	14836.4	14582.2	14024.8	14377.7	14229.3			541.97	28905.6
	169.17	37504.1	38208.1	36992.5	37039.5	37227.2	37090	37829			542.22	20681.1	16485.6	14112.5	16485.6	14112.5			595.17	93851.1									356.92	14786.1	14563.1	13998.8	14356.7	14205.2			541.92	29162.7
	169.12	37075.3	38162.7	36926.6	36973.9	37163.5	37025.5	37779.4			542.17	20541.6	16656	14097	16656	14097			595.12	93902.5									356.87	14755.5	14544.1	13972.7	14335.7	14181.1			541.87	28922.8
	169.07	36555.6	38117.9	36860.6	36908.3	37099.8	36961.1	37730.4			542.12	20559.7	16839.9	14081.5	16839.9	14081.5			595.07	94204									356.82	14920	14525.2	13946.6	14314.9	14157			541.82	28248.8
	169.02	37246.8	38073.6	36794.6	36842.7	37036.1	36896.6	37681.8			542.07	20512.2	17038.5	14065.9	17038.5	14065.9			595.02	94329									356.77	14961.9	14506.5	13920.5	14294.1	14132.9			541.77	28253.1
	168.97	36963.1	38029.9	36728.6	36777.2	36972.5	36832.2	37633.8			542.02	20614.7	17252.6	14050.4	17252.6	14050.4			594.97	94405.6									356.72	15315	14487.9	13894.5	14273.5	14108.9			541.72	28511.4
	168.92	36404.7	37986.9	36662.6	36711.6	36908.9	36767.8	37586.3			541.97	21063.2	17483.7	14034.8	17483.7	14034.8			594.92	94537.7									356.67	15166.6	14469.5	13868.4	14253	14084.9			541.67	28276.9
	168.87	36057	37944.5	36596.6	36646	36845.3	36703.5	37539.4			541.92	20850.6	17732.3	14019.1	17732.3	14019.1			594.87	94095.9									356.62	15353.3	14451.1	13842.3	14232.6	14060.9			541.62	27850.2
	168.82	36612.5	37902.8	36530.5	36580.4	36781.7	36639.2	37493.1			541.87	21011.1	18000	14003.5	18000	14003.5			594.82	94260.2									356.57	15081.7	14433	13816.2	14212.3	14036.9			541.57	27927.2
	168.77	36797.3	37861.8	36464.6	36514.8	36718.2	36574.9	37447.4			541.82	21201	18288	13987.9	18288	13987.9			594.77	94328.9									356.52	15138.8	14415	13790.1	14192.1	14012.9			541.52	27906.9
	168.72	36323.7	37821.5	36398.6	36449.3	36654.8	36510.7	37402.3			541.77	21363.1	18597.9	13972.2	18597.9	13972.2			594.72	94047.6									356.47	15386.5	14397.1	13764	14172.1	13989			541.47	27566.8
	168.67	36294.2	37782	36332.6	36383.7	36591.4	36446.6	37357.9			541.72	21555.1	18931.5	13956.5	18931.5	13956.5			594.67	93555.2									356.42	15564.7	14379.5	13737.8	14152.2	13965.1			541.42	27734.1
	168.62	35898.4	37743.2	36266.6	36318.2	36528	36382.4	37314.3			541.67	21719.3	19289.7	13940.8	19289.7	13940.8			594.62	93876.4									356.37	15452.9	14362	13711.7	14132.4	13941.2			541.37	27131.9
	168.57	36386.9	37705.3	36200.5	36252.6	36464.7	36318.3	37271.3			541.62	21728.1	19674.5	13925.1	19674.5	13925.1			594.57	94671.5									356.32	15518.8	14344.6	13685.6	14112.8	13917.4			541.32	27178.2
	168.52	36451.3	37668.3	36134.6	36187.1	36401.4	36254.3	37229.2			541.57	22120.7	20087.8	13909.4	20087.8	13909.4			594.52	94289.9									356.27	15466.4	14327.5	13659.4	14093.4	13893.5			541.27	27288.9
	168.47	35874.6	37632.2	36068.6	36121.6	36338.1	36190.4	37187.8			541.52	22182.9	20531.5	13893.6	20531.5	13893.6			594.47	94644.2									356.22	15651.8	14310.5	13633.3	14074	13869.8			541.22	26713.6
	168.42	36041.7	37597	36002.6	36056	36274.9	36126.4	37147.3			541.47	22426.6	21008.4	13877.9	21008.4	13877.9			594.42	94230									356.17	15596.1	14293.7	13607.1	14054.9	13846			541.17	26269.4
	168.37	35741.2	37562.8	35936.6	35990.5	36211.7	36062.6	37107.6			541.42	22748.8	21519.3	13862.1	21519.3	13862.1			594.37	94619.9									356.12	15281.9	14277.2	13581	14035.9	13822.3			541.12	26351.8
	168.32	34880.5	37529.6	35870.6	35925	36148.6	35998.7	37068.9			541.37	23100.9	22067.3	13846.4	22067.3	13846.4			594.32	93817.2									356.07	15408.6	14260.8	13554.9	14017.1	13798.6			541.07	26515.3
	168.27	35048.1	37497.4	35804.5	35859.5	36085.5	35934.9	37031.1			541.32	23249.5	22654.8	13830.6	22654.8	13830.6			594.27	92602.4									356.02	15744.8	14244.7	13528.7	13998.4	13775			541.02	25968.3
	168.22	35383.8	37466.4	35738.5	35793.9	36022.4	35871.2	36994.3			541.27	23410.7	23284.3	13814.8	23284.3	13814.8			594.22	93798.1									355.97	15433.3	14228.7	13502.6	13979.9	13751.4			540.97	25849.2
	168.17	35279.4	37436.5	35672.5	35728.4	35959.4	35807.6	36958.6			541.22	23995.4	23959.5	13799	23959.5	13799			594.17	93298									355.92	15763.5	14213	13476.4	13961.7	13727.8			540.92	25637.7
	168.12	35463.7	37407.9	35606.5	35662.9	35896.5	35744	36923.9			541.17	24561.6	24681.5	13783.2	24681.5	13783.2			594.12	92548.6									355.87	15883.2	14197.6	13450.2	13943.5	13704.2			540.87	25747.2
	168.07	35509.6	37380.6	35540.5	35597.5	35833.6	35680.5	36890.4			541.12	25330.2	25454	13767.4	25454	13767.4			594.07	93071.3									355.82	15471.8	14182.3	13424	13925.6	13680.7			540.82	25871.6
	168.02	35743.2	37354.6	35474.5	35532	35770.8	35617	36858.2			541.07	26178.9	26280.1	13751.5	26280.1	13751.5			594.02	93205.2									355.77	15304.3	14167.3	13397.9	13908	13657.3			540.77	25680.9
	167.97	35124.9	37330	35408.5	35466.5	35708	35553.7	36827.2			541.02	26876.1	27162.8	13735.7	27162.8	13735.7			593.97	93751.6									355.72	15440.5	14152.6	13371.8	13890.5	13633.9			540.72	25311.8
	167.92	34684.3	37306.8	35342.5	35401.1	35645.2	35490.3	36797.6			540.97	27619.7	28106.5	13719.9	28106.5	13719.9			593.92	93575.2									355.67	14929.3	14138.2	13345.6	13873.3	13610.5			540.67	25358.6
	167.87	34834.7	37285.2	35276.4	35335.6	35582.5	35427.1	36769.3			540.92	28433.2	29111.7	13704.1	29111.7	13704.1			593.87	93555									355.62	14905	14124	13319.5	13856.3	13587.2			540.62	25505.6
	167.82	34356.4	37265.3	35210.4	35270.1	35519.9	35363.9	36742.6			540.87	29510.2	30182.7	13688.3	30182.7	13688.3			593.82	93859.2									355.57	14838.7	14110.2	13293.4	13839.6	13564			540.57	25414.2
	167.77	34078.5	37247	35144.4	35204.7	35457.3	35300.9	36717.4			540.82	30123.1	31322.3	13672.5	31322.3	13672.5			593.77	93209.5									355.52	14759.2	14096.6	13267.2	13823.1	13540.8			540.52	25056.3
	167.72	34466.8	37230.5	35078.4	35139.2	35394.7	35237.8	36693.8			540.77	31730.8	32532.9	13656.7	32532.9	13656.7			593.72	93638									355.47	14742.3	14083.4	13241.1	13806.9	13517.7			540.47	24781.8
	167.67	34660.3	37215.9	35012.3	35073.8	35332.3	35174.9	36672			540.72	33307.7	33818.4	13640.9	33818.4	13640.9			593.67	92825.9									355.42	14301	14070.5	13215	13790.9	13494.6			540.42	24887.9
	167.62	34250.6	37203.3	34946.3	35008.4	35269.9	35112.1	36652			540.67	34308.2	35177	13625.2	35177	13625.2			593.62	92389.5									355.37	14642.8	14057.9	13188.9	13775.2	13471.6			540.37	24703.1
	167.57	34355.5	37192.8	34880.3	34942.9	35207.5	35049.4	36633.9			540.62	35827.7	36611.2	13609.5	36611.2	13609.5			593.57	92190.3									355.32	14249.8	14045.6	13162.8	13759.8	13448.6			540.32	24570
	167.52	34351.3	37184.5	34814.3	34877.5	35145.2	34986.8	36617.9			540.57	37982.6	38120.7	13593.8	38120.7	13593.8			593.52	92095.2									355.27	13925.5	14033.7	13136.8	13744.8	13425.7			540.27	24312.1
	167.47	34029.7	37178.5	34748.3	34812.1	35083	34924.3	36604			540.52	38840.2	39704.2	13578.1	39704.2	13578.1			593.47	92929.2									355.22	14055	14022.2	13110.7	13730	13402.9			540.22	24378.2	25031.5	24373.2	25031.5
	167.42	33552.6	37175	34682.3	34746.8	35020.8	34861.9	36592.4			540.47	40752.8	41360.8	13562.5	41360.8	13562.5			593.42	92338.5									355.17	14041.8	14011	13084.6	13715.6	13380.1			540.17	24439	25034	24368.2	25034
	167.37	32921.3	37174.1	34616.2	34681.3	34958.7	34799.5	36583.2			540.42	42827	43081.6	13546.9	43081.6	13546.9			593.37	92009.7									355.12	13674.8	14000.2	13058.5	13701.5	13357.3			540.12	24501.2	25036.7	24363.2	25036.7
	167.32	33041.8	37175.9	34550.2	34615.9	34896.7	34737.3	36576.5			540.37	44723.5	44861.7	13531.4	44861.7	13531.4			593.32	91600.7									355.07	13581.9	13989.9	13032.5	13687.7	13334.7			540.07	24004	25039.5	24358.1	25039.5
	167.27	32991.4	37180.6	34484.1	34550.6	34834.7	34675.2	36572.6			540.32	47164.7	46691.5	13515.9	46691.5	13515.9			593.27	91760.4									355.02	13586	13980	13006.5	13674.3	13312.1			540.02	24021.5	25042.5	24353.3	25042.5
	167.22	33542.3	37188.4	34418.1	34485.2	34772.8	34613.3	36571.5			540.27	48639.9	48558.6	13500.5	48558.6	13500.5			593.22	91730									354.97	13272.5	13970.4	12980.4	13661.3	13289.6			539.97	24040.5	25045.8	24348.4	25045.8
	167.17	33682.8	37199.5	34352.1	34419.8	34711	34551.5	36573.5			540.22	50555	50449.8	13485.1	50449.8	13485.1			593.17	90937.4									354.92	13721.6	13961.4	12954.4	13648.6	13267.1			539.92	23973.7	25049.1	24343.5	25049.1
	167.12	32933.8	37214.1	34286.1	34354.5	34649.2	34489.8	36578.7			540.17	52340.8	52341.5	13469.8	52341.5	13469.8			593.12	90821.6									354.87	13442	13952.8	12928.3	13636.4	13244.7			539.87	23837.5	25052.6	24338.7	25052.6
	167.07	32712.4	37232.3	34220	34289.1	34587.6	34428.3	36587.4			540.12	54963.4	54213.5	13454.6	54213.5	13454.6			593.07	90637.3									354.82	12870.5	13944.6	12902.3	13624.6	13222.4			539.82	24186.2	25056.3	24333.9	25056.3
	167.02	32875	37254.4	34154	34223.8	34525.9	34366.9	36599.7			540.07	56980.2	56040.1	13439.5	56040.1	13439.5			593.02	91678.7									354.77	12535.5	13937	12876.3	13613.2	13200.1			539.77	23852.7	25060.1	24328.9	25060.1
	166.97	33269.3	37280.8	34087.9	34158.5	34464.4	34305.6	36616			540.02	58517.7	57792.7	13424.5	57792.7	13424.5			592.97	92105.4									354.72	12572.8	13930	12850.3	13602.3	13178			539.72	23568.1	25064.1	24324.1	25064.1
	166.92	33203.5	37311.6	34021.9	34093.2	34403	34244.6	36636.5			539.97	60264.6	59441.9	13409.5	59441.9	13409.5			592.92	91655.4									354.67	12563.7	13923.5	12824.3	13591.9	13155.9			539.67	23783	25068.4	24319.4	25068.4
	166.87	33093.6	37347.1	33955.9	34027.9	34341.7	34183.7	36661.4			539.92	61874	60951.3	13394.7	60951.3	13394.7			592.87	91645.9									354.62	12735.7	13917.5	12798.4	13581.9	13133.9			539.62	23892.8	25072.8	24314.6	25072.8
	166.82	32495.7	37387.6	33889.8	33962.6	34280.4	34123	36691.1			539.87	63389	62290.3	13380	62290.3	13380			592.82	91568.9									354.57	12269.9	13912.1	12772.4	13572.5	13112			539.57	23371.4	25077.3	24309.8	25077.3
	166.77	33251.2	37433.6	33823.8	33897.3	34219.2	34062.5	36726			539.82	64114.2	63427.2	13365.3	63427.2	13365.3			592.77	90920.5									354.52	12002.4	13907.3	12746.4	13563.6	13090.1			539.52	23375.8	25082.2	24305.2	25082.2
	166.72	32516	37485.4	33757.8	33832.1	34158.2	34002.2	36766.3			539.77	66606.5	64333.6	13350.8	64333.6	13350.8			592.72	91704.5									354.47	11849.9	13903.1	12720.5	13555.2	13068.4			539.47	23485.2	25087.2	24300.5	25087.2
	166.67	32590.9	37543.4	33691.8	33766.9	34097.2	33942	36812.5			539.72	67227	64985.8	13336.4	64985.8	13336.4			592.67	92471.4									354.42	11925.9	13899.6	12694.5	13547.5	13046.7			539.42	23435.2	25092.4	24295.9	25092.4
	166.62	32550	37608	33625.7	33701.6	34036.3	33882.1	36865.1			539.67	67716.6	65364.2	13322.1	65364.2	13322.1			592.62	91416.8									354.37	11921	13896.8	12668.6	13540.3	13025.1			539.37	23080.2	25097.8	24291.2	25097.8
	166.57	32516.9	37679.7	33559.7	33636.4	33975.5	33822.5	36924.3			539.62	67820.9	65458.6	13307.9	65458.6	13307.9			592.57	91128.4									354.32	11952.9	13894.7	12642.6	13533.7	13003.6			539.32	23107.9	25103.5	24286.7	25103.5
	166.52	31980.7	37759.1	33493.7	33571.2	33914.8	33763	36991			539.57	67645.6	65266	13293.9	65266	13293.9			592.52	91570.5									354.27	11711.1	13893.3	12616.7	13527.8	12982.2			539.27	23186.8	25109.4	24282.2	25109.4
	166.47	32232.1	37846.8	33427.6	33506	33854.2	33703.8	37065.5			539.52	67607.4	64791.4	13280	64791.4	13280			592.47	91784.1									354.22	11429.1	13892.7	12590.8	13522.6	12960.8			539.22	22636.4	25115.5	24277.6	25115.5
	166.42	32018.2	37943.4	33361.6	33440.8	33793.8	33644.9	37148.6			539.47	66580.8	64046.7	13266.2	64046.7	13266.2			592.42	92491.5									354.17	11134.6	13892.9	12564.9	13518.1	12939.6			539.17	22853.4	25122	24273.3	25122
	166.37	32153.5	38049.6	33295.5	33375.6	33733.4	33586.3	37240.9			539.42	64646.1	63053.4	13252.5	63053.4	13252.5			592.37	92190.6									354.12	11316.1	13893.9	12539	13514.4	12918.5			539.12	23088.4	25128.6	24268.9	25128.6
	166.32	32794.6	38166.1	33229.5	33310.5	33673.1	33527.9	37343.1			539.37	64019.6	61836.1	13238.9	61836.1	13238.9			592.32	90996.9									354.07	11408.7	13895.8	12513	13511.4	12897.5			539.07	22874.3	25135.3	24264.3	25135.3
	166.27	32596.5	38294	33163.5	33245.4	33613	33469.9	37456.2			539.32	62391.1	60424.4	13225.4	60424.4	13225.4			592.27	91171.6									354.02	11215.4	13898.6	12487.1	13509.2	12876.5			539.02	23066.4	25142.4	24259.9	25142.4
	166.22	32635.7	38434.1	33097.5	33180.2	33553	33412.2	37581.1			539.27	61089.8	58850.1	13212.1	58850.1	13212.1			592.22	91243.3									353.97	11383.7	13902.3	12461.2	13507.9	12855.6			538.97	23115.2	25149.6	24255.4	25149.6
	166.17	32528.6	38587.5	33031.4	33115.2	33493.1	33354.8	37718.7			539.22	58323.8	57143.9	13198.8	57143.9	13198.8			592.17	91178.1									353.92	11268	13907	12435.3	13507.5	12834.9			538.92	22674.4	25157	24250.8	25157
	166.12	32576.9	38755.3	32965.4	33050.1	33433.4	33297.9	37870.3			539.17	56222.3	55342.2	13185.7	55342.2	13185.7			592.12	90413									353.87	11095	13912.8	12409.4	13508	12814.2			538.87	22523.5	25164.8	24246.5	25164.8
	166.07	32666.6	38938.8	32899.4	32985	33373.7	33241.2	38037.1			539.12	54551.8	53473.8	13172.6	53473.8	13172.6			592.07	90606.6									353.82	10815	13919.7	12383.5	13509.5	12793.7			538.82	22727.1	25172.9	24242.2	25172.9
	166.02	32947	39139.7	32833.4	32920	33314.2	33185.1	38220.6			539.07	52545.6	51566.5	13159.6	51566.5	13159.6			592.02	90141.6									353.77	10803.9	13927.7	12357.6	13512	12773.3			538.77	22838.6	25181.2	24237.8	25181.2
	165.97	32693.1	39359.4	32767.4	32855	33254.9	33129.3	38422.5			539.02	50460	49645.4	13146.7	49645.4	13146.7			591.97	89804.4	91506.4	89749.4	89774.3	89981.3	89803.5	91195.5			353.72	10845.1	13936.9	12331.7	13515.6	12753			538.72	22448.3	25189.8	24233.3	25189.8
	165.92	33566.8	39599.8	32701.4	32790	33195.7	33074	38644.4			538.97	48816.6	47729.6	13133.9	47729.6	13133.9			591.92	91103.2	91478	89694.4	89719.4	89927.7	89749.1	91165			353.67	11037.6	13947.3	12305.8	13520.3	12732.8			538.67	22680.3	25198.7	24229	25198.7
	165.87	33759.9	39863.2	32635.5	32725.1	33136.6	33019.2	38888.6			538.92	46091.5	45842.1	13121.1	45842.1	13121.1			591.87	90768.5	91449.7	89638.8	89663.9	89873.6	89694.1	91134.6			353.62	10731.9	13959	12279.9	13526.3	12712.7			538.62	22609.6	25207.8	24224.7	25207.8
	165.82	33519.2	40151.7	32569.5	32660.1	33077.8	32964.9	39157.3			538.87	44089.9	43995.2	13108.4	43995.2	13108.4			591.82	89785	91422.2	89583.4	89608.6	89819.6	89639.2	91105			353.57	10887.8	13972.1	12254	13533.4	12692.7			538.57	22651.1	25217.2	24220.3	25217.2
	165.77	33970	40468.4	32503.5	32595.2	33019	32911.1	39453.6			538.82	42301	42200.7	13095.8	42200.7	13095.8			591.77	89412.3	91395.8	89528.3	89553.7	89766	89584.7	91076.4			353.52	11168.2	13986.6	12228.2	13541.9	12672.9			538.52	22406.9	25226.9	24215.9	25226.9
	165.72	34538.8	40816.5	32437.5	32530.3	32960.4	32857.9	39780.4			538.77	39929.6	40467.3	13083.2	40467.3	13083.2			591.72	89032.3	91370.3	89473.4	89498.9	89712.5	89530.4	91048.6			353.47	10615.7	14002.6	12202.2	13551.8	12653.1			538.47	21925.3	25237	24211.7	25237
	165.67	35556.9	41199.7	32371.6	32465.5	32902	32805.4	40141.6			538.72	37333	38799.6	13070.7	38799.6	13070.7			591.67	89818.9	91345.5	89418.5	89444.2	89659.2	89476.1	91021.7			353.42	10845.2	14020.3	12176.4	13563.1	12633.5			538.42	22148.3	25247.6	24207.6	25247.6
	165.62	35235.1	41622.7	32305.7	32400.7	32843.8	32753.5	40541.8			538.67	35885.4	37205.8	13058.2	37205.8	13058.2			591.62	89458.7	91321.3	89363.4	89389.1	89605.5	89421.6	90995.2			353.37	11147.9	14039.6	12150.5	13576	12614.1			538.37	21959.3	25258.4	24203.4	25258.4
	165.57	36341.3	42090.6	32239.8	32336	32785.8	32702.4	40985.9			538.62	33815.9	35686.4	13045.7	35686.4	13045.7			591.57	89496.7	91297.9	89308.3	89334.2	89552	89367.2	90969.5			353.32	11110.8	14060.6	12124.5	13590.4	12594.7			538.32	22001.3	25269.6	24199.3	25269.6
	165.52	37225.2	42610.2	32173.9	32271.2	32728	32652	41480.8			538.57	32080.3	34242.5	13033.3	34242.5	13033.3			591.52	89387	91275.3	89253.3	89279.3	89498.5	89312.7	90944.7			353.27	11061.6	14083.5	12098.6	13606.6	12575.5			538.27	22051.9	25281.2	24195.2	25281.2
	165.47	37539.2	43189	32108.1	32206.6	32670.4	32602.4	42033.9			538.52	31123.9	32874.1	13020.9	32874.1	13020.9			591.47	89644.4	91253.7	89198.2	89224.4	89445	89258.3	90920.7			353.22	11386.8	14108.3	12072.7	13624.5	12556.5			538.22	21959.9	25293	24191.1	25293
	165.42	38827.5	43836.4	32042.2	32141.9	32613	32553.7	42654.6			538.47	29667.6	31578.5	13008.5	31578.5	13008.5			591.42	90089.4	91232.7	89143.1	89169.3	89391.4	89203.8	90897.4			353.17	11228.2	14135.2	12046.7	13644.4	12537.5			538.17	22324.5	25305.3	24187	25305.3
	165.37	39905.6	44563.7	31976.5	32077.4	32555.8	32505.9	43354			538.42	28105.9	30357.3	12996.1	30357.3	12996.1			591.37	89961.1	91212.5	89087.7	89114.1	89337.6	89149.1	90874.8			353.12	11422.1	14164.3	12020.8	13666.3	12518.7			538.12	22666.2	25317.7	24182.7	25317.7
	165.32	40646.6	45383.9	31910.7	32012.9	32498.8	32459.1	44145.3			538.37	26872.9	29206.6	12983.7	29206.6	12983.7			591.32	89689.4	91193.3	89032.4	89058.9	89283.9	89094.4	90853.2			353.07	11536.1	14195.6	11994.9	13690.3	12500.1			538.07	22609.4	25330.4	24178.3	25330.4
	165.27	42638.7	46313.9	31845	31948.4	32442.1	32413.3	45044.9			538.32	26298.5	28123.7	12971.4	28123.7	12971.4			591.27	89014.5	91175.1	88977.1	89003.8	89230.2	89039.8	90832.6			353.02	11690.5	14229.4	11968.9	13716.7	12481.6			538.02	22766.6	25343.5	24173.9	25343.5
	165.22	44494.6	47372.3	31779.3	31884	32385.6	32368.8	46071.8			538.27	25360.7	27105.9	12959	27105.9	12959.1			591.22	88774.3	91158.3	88922.1	88948.9	89176.8	88985.5	90813.3			352.97	11891.6	14265.7	11942.9	13745.3	12463.3			537.97	22495.6	25357	24169.5	25357
	165.17	46373.9	48581.7	31713.7	31819.7	32329.4	32325.4	47248.2			538.22	24463.6	26149	12946.7	26149	12946.7			591.17	89627.2	91142.5	88867.1	88894.1	89123.5	88931.3	90795			352.92	12113.3	14304.8	11916.9	13776.5	12445.1			537.92	22066.7	25371	24165.2	25371
	165.12	49325.5	49968.1	31648.1	31755.5	32273.5	32283.5	48600			538.17	24194.5	25252.3	12934.4	25252.3	12934.4			591.12	89443.2	91127.5	88811.8	88838.9	89069.9	88876.7	90777.5			352.87	11647.7	14346.7	11890.9	13810.5	12427.1			537.87	21943.8	25385.5	24161	25385.5
	165.07	51603.2	51560.7	31582.6	31691.4	32217.9	32243	50156.4			538.12	23558.8	24411.5	12922.1	24411.4	12922.1			591.07	89387.4	91113.6	88756.6	88783.8	89016.3	88822.2	90761.1			352.82	12329.7	14391.7	11864.9	13847.4	12409.3			537.82	22055.2	25400.5	24156.9	25400.5
	165.02	54101.5	53394.1	31517.2	31627.4	32162.6	32204	51951.7			538.07	23042.8	23623.4	12909.8	23623.4	12909.8			591.02	88928.8	91101	88701.4	88728.7	88962.8	88767.6	90745.9			352.77	12656.6	14440	11838.9	13887.3	12391.6			537.77	22206.9	25416	24152.8	25416
	164.97	58753.9	55504.7	31451.9	31563.5	32107.7	32166.8	54022.5			538.02	22981.6	22885.2	12897.5	22885.2	12897.5			590.97	89283.3	91089.8	88646.3	88673.8	88909.4	88713.3	90732.1			352.72	12839.4	14491.7	11812.8	13930.4	12374.1			537.72	22042.5	25431.9	24148.5	25431.9
	164.92	62270.6	57932.9	31386.8	31499.8	32053.1	32131.4	56408.9			537.97	22677.1	22193.1	12885.1	22193.1	12885.2			590.92	89553.2	91079.7	88591	88618.7	88855.9	88658.8	90719.4			352.67	12760.5	14547.1	11786.7	13977	12356.8			537.67	21659.8	25448.2	24144.4	25448.2
	164.87	66295.2	60721.3	31321.7	31436.2	31998.9	32098.1	59153.2			537.92	22314.4	21546	12872.8	21546	12872.9			590.87	89259.2	91070.8	88535.7	88563.5	88802.2	88604.2	90707.8			352.62	12538.3	14606.5	11760.7	14027.5	12339.7			537.62	21513.7	25465.3	24140.4	25465.3
	164.82	70512.4	63912.8	31256.8	31372.8	31945	32066.9	62298.3			537.87	22609.4	20940.3	12860.5	20940.2	12860.5			590.82	88886	91063.4	88480.4	88508.3	88748.7	88549.8	90697.7			352.57	12862.1	14670.1	11734.6	14081.9	12322.8			537.57	21972.5	25482.9	24136.4	25482.9
	164.77	75328.7	67553.3	31191.9	31309.5	31891.6	32038.1	65889.9			537.82	22648	20373.5	12848.2	20373.4	12848.2			590.77	88482.2	91057.5	88425.2	88453.3	88695.4	88495.4	90689.1			352.52	13326.9	14738.2	11708.5	14140.6	12306.1			537.52	21828.1	25500.8	24132.3	25500.8
	164.72	80934.2	71683.6	31127.3	31246.4	31838.7	32011.9	69968.5			537.77	22409.5	19843.1	12835.9	19843.1	12836			590.72	89440.1	91053.4	88370.2	88398.4	88642.1	88441.2	90682.2			352.47	13594.6	14811.2	11682.4	14204	12289.6			537.47	22042.9	25519.4	24128.2	25519.4
	164.67	86461.8	76340.8	31062.8	31183.5	31786.2	31988.5	74570.9			537.72	22138.5	19346.4	12823.6	19346.3	12823.6			590.67	89044.1	91050.3	88314.8	88343.2	88588.5	88386.6	90676.4			352.42	14111.5	14889.3	11656.2	14272.3	12273.3			537.42	21627.6	25538.5	24124.1	25538.5
	164.62	92425.4	81553.1	30998.5	31120.8	31734.1	31968.2	79725.3			537.67	22544.5	18882.3	12811.2	18882.2	12811.4			590.62	87770.5	91049.1	88259.5	88288.1	88535.1	88332.2	90672.3			352.37	14278	14973.1	11630.1	14346	12257.2			537.37	21766.3	25558.2	24120.1	25558.2
	164.57	99043.4	87333.1	30934.3	31058.3	31682.6	31951.2	85443.8			537.62	22421.7	18448.1	12798.9	18448	12799			590.57	87672	91050	88204.7	88233.4	88482.1	88278.2	90670.4			352.32	14264.8	15063	11603.9	14425.5	12241.4			537.32	21588.1	25578.5	24116	25578.5
	164.52	105615	93677.2	30870.4	30996.1	31631.6	31938	91722.6			537.57	21751.3	18042	12786.6	18041.8	12786.8			590.52	89823.9	91052.7	88149.9	88178.8	88429.2	88224.3	90670.2			352.27	14525.7	15159.5	11577.7	14511.4	12225.8			537.27	21484.3	25599.5	24112	25599.5
	164.47	111092	100545	30806.6	30934.1	31581.1	31928.9	98520.4			537.52	21708.5	17662.1	12774.3	17661.9	12774.5			590.47	89004.7	91056.5	88094.3	88123.3	88375.4	88169.6	90671.1			352.22	14627.5	15263.1	11551.4	14604.1	12210.4			537.22	21482.1	25621.3	24108.1	25621.3
	164.42	115566	107849	30743	30872.3	31531.1	31924.1	105751			537.47	21483.7	17306.3	12762	17306.1	12762.2			590.42	88167.4	91062.5	88038.9	88068.1	88322	88115.1	90674.1			352.17	14939.2	15374.6	11525.2	14704.4	12195.3			537.17	21528.6	25643.6	24104.1	25643.6
	164.37	121483	115441	30679.6	30810.7	31481.7	31924.2	113263			537.42	21078.4	16974	12749.7	16973.8	12749.9			590.37	87835.5	91070.8	87983.9	88013.2	88268.9	88061	90679.3			352.12	15385.4	15494.6	11499	14813.1	12180.5			537.12	21619.8	25666.7	24100.2	25666.7
	164.32	127037	123085	30616.4	30749.3	31432.8	31929.7	120822			537.37	20769.3	16663.1	12737.4	16662.8	12737.6			590.32	88735.3	91081.3	87928.9	87958.4	88215.9	88007	90686.8			352.07	15500.9	15623.9	11472.7	14930.7	12165.9			537.07	21974	25690.4	24096.2	25690.4
	164.27	131158	130458	30553.3	30688.1	31384.4	31941.2	128104			537.32	20261.2	16372.2	12725.1	16372	12725.3			590.27	87991	91093.7	87873.6	87903.2	88162.5	87952.6	90696.1			352.02	15667.5	15763.7	11446.4	15058.4	12151.7			537.02	21915.9	25714.7	24092	25714.7
	164.22	134225	137138	30490.3	30627	31336.6	31959.2	134686			537.27	20014	16100.2	12712.8	16099.9	12713			590.22	88733.5	91108.7	87818.6	87848.4	88109.5	87898.6	90708			351.97	16423.5	15914.7	11420	15197	12137.7			536.97	21891.2	25739.8	24087.9	25739.8
	164.17	136950	142642	30427.5	30566.1	31289.3	31984.6	140084			537.22	19576.5	15845.4	12700.4	15845.1	12700.8			590.17	89237.4	91125.8	87763.2	87793.2	88056.1	87844.2	90721.9			351.92	16718.2	16078.2	11393.7	15347.9	12124			536.92	21756.9	25765.7	24083.8	25765.7
	164.12	139132	146494	30364.7	30505.4	31242.5	32018.2	143822			537.17	19006.5	15607.4	12688.1	15607	12688.5			590.12	88274.6	91145.2	87707.6	87737.8	88002.6	87789.6	90738.2			351.87	16823.8	16255.8	11367.3	15512.5	12110.6			536.87	21869.5	25792.4	24079.7	25792.4
	164.07	139644	148316	30302	30444.7	31196.2	32060.8	145520			537.12	18719.2	15384.7	12675.8	15384.2	12676.2			590.07	88496.3	91167.6	87652.4	87682.7	87949.4	87735.5	90757.3			351.82	17529.1	16448.8	11340.9	15692.1	12097.5			536.82	21441.6	25820	24075.6	25820
	164.02	138355	147919	30239.3	30384.1	31150.5	32113.8	144989			537.07	18538.5	15176.3	12663.4	15175.8	12664			590.02	88188.1	91192.7	87597.1	87627.6	87896.1	87681.2	90779.2			351.77	17853.6	16659.1	11314.4	15888.7	12084.8			536.77	21422.2	25848.6	24071.7	25848.6
	163.97	138692	145357	30176.5	30323.5	31105.1	32178.4	142279			537.02	18454.2	14981.3	12651.1	14980.7	12651.7			589.97	88377	91221	87541.9	87572.5	87843	87627	90804.1			351.72	18007.9	16888.4	11287.9	16103.9	12072.4			536.72	21721.8	25878.2	24067.7	25878.2
	163.92	136258	140908	30113.8	30263	31060.3	32256.1	137670			536.97	18060	14798.7	12638.7	14798	12639.4			589.92	88644.2	91252.1	87486.6	87517.3	87789.8	87572.8	90831.8			351.67	18260.4	17139.1	11261.4	16340.2	12060.3			536.67	21752	25908.5	24063.7	25908.5
	163.87	132926	135006	30051	30202.5	31015.9	32348.9	131592			536.92	17972.3	14628	12626.3	14627.1	12627.1			589.87	88503.7	91286.4	87431.1	87462.1	87736.5	87518.5	90862.6			351.62	18923.2	17413.8	11234.9	16600	12048.7			536.62	21737.2	25939.9	24059.6	25939.9
	163.82	128648	128147	29988.2	30141.9	30972	32458.8	124539			536.87	17621.9	14468.2	12614	14467.3	12614.9			589.82	88751.8	91324	87375.7	87406.8	87683.2	87464.2	90896.9			351.57	19677.5	17714.9	11208.3	16885.8	12037.4			536.57	21535.2	25972.2	24055.5	25972.2
	163.77	123815	120790	29925.1	30081.2	30928.4	32588.4	116968			536.82	17568.2	14318.6	12601.6	14317.6	12602.6			589.77	88467	91365.1	87320.2	87351.5	87629.9	87409.8	90934.5			351.52	20078.1	18045.8	11181.6	17200.9	12026.5			536.52	21637.1	26005.7	24051.5	26005.7
	163.72	118477	113327	29862	30020.5	30885.4	32740.9	109266			536.77	17358.8	14178.7	12589.2	14177.5	12590.4			589.72	89465	91410.2	87264.7	87296.2	87576.6	87355.6	90976			351.47	20737.7	18409.2	11155	17548.2	12016			536.47	21686.4	26040.3	24047.5	26040.3
	163.67	111889	106048	29798.7	29959.6	30842.8	32920.1	101721			536.72	17250.2	14047.5	12576.8	14046.1	12578.2			589.67	89487.8	91458.8	87208.9	87240.5	87523	87300.9	91020.9			351.42	21568.9	18809.1	11128.2	17931.4	12005.9			536.42	21682.3	26076	24043.5	26076
	163.62	106598	99154.4	29735.1	29898.6	30800.6	33130.7	94529.9			536.67	17368.7	13924.8	12564.3	13923.2	12566			589.62	89049.1	91511.4	87153	87184.8	87469.4	87246.3	91069.9			351.37	22023.5	19249.5	11101.5	18354.7	11996.3			536.37	21701	26112.9	24039.4	26112.9
	163.57	100933	92776.1	29671.5	29837.5	30758.9	33378.5	87815.5			536.62	17323.9	13809.9	12551.9	13808.1	12553.8			589.57	87879.5	91568.6	87097.3	87129.3	87415.9	87191.8	91123.4			351.32	22864.4	19734.2	11074.6	18821.7	11987.1			536.32	21744.7	26151	24035.3	26151
	163.52	94637.6	86981.4	29607.6	29776.3	30717.7	33671.5	81638.8			536.57	17215.5	13702.3	12539.5	13700.2	12541.6			589.52	88545.7	91630.9	87042	87074.1	87362.9	87137.8	91181.9			351.27	23305.5	20268	11047.7	19337.3	11978.4			536.27	21820.7	26190.4	24031.3	26190.4
	163.47	90051.4	81807.4	29543.6	29715	30677.1	34019.5	76026.7			536.52	17033.5	13601.6	12527	13599.2	12529.4			589.47	88157.9	91697.9	86986.4	87018.8	87309.7	87083.5	91245.2			351.22	24493	20855	11020.8	19905.7	11970.2			536.22	21680.6	26231.2	24027.2	26231.2
	163.42	84748.7	77264.8	29479.4	29653.6	30637	34436	70976.5			536.47	16810.7	13507	12514.6	13504.3	12517.3			589.42	88701.4	91770.2	86930.9	86963.5	87256.6	87029.4	91313.5			351.17	25108.5	21500.3	10993.8	20531.7	11962.4			536.17	21838.9	26273.4	24023.1	26273.4
	163.37	80391	73351.1	29415.1	29592.1	30597.6	34939.1	66467.5			536.42	16586.6	13418.6	12502.1	13415.5	12505.2			589.37	89403.7	91847.6	86875.3	86908	87203.3	86975.1	91387			351.12	25693.4	22209.5	10966.7	21221	11955.2			536.12	21993.5	26316.9	24019	26316.9
	163.32	75764.2	70059.1	29350.6	29530.5	30558.9	35552.9	62468.7			536.37	16355.9	13335.6	12489.6	13332.1	12493.2			589.32	89029.1	91930.5	86819.3	86852.2	87149.7	86920.5	91466			351.07	26912.5	22986.5	10939.6	21977.5	11948.6			536.07	21857.3	26361.9	24014.8	26361.9
	163.27	72297.3	67380.4	29286	29468.9	30520.8	36310.3	58938.5			536.32	16649.6	13257.9	12477.1	13253.9	12481.2			589.27	89342.9	92019.7	86763.4	86796.5	87096.3	86866	91551.2			351.02	28197.1	23837.5	10912.4	22807.4	11942.5			536.02	21887.1	26408.6	24010.7	26408.6
	163.22	71117.3	65316	29221.3	29407.2	30483.6	37253.7	55835.5			536.27	16537	13185	12464.6	13180.4	12469.2			589.22	89416.2	92115.5	86707.4	86740.7	87042.8	86811.5	91642.8			350.97	28451	24766.3	10885.1	23714.4	11937			535.97	21886.9	26457	24006.5	26457
	163.17	68839.6	63875.9	29156.6	29345.6	30447.2	38437	53115.8			536.22	15927.1	13116.6	12452.1	13111.4	12457.3			589.17	88688.1	92217.9	86651.4	86684.9	86989.2	86756.9	91741.1			350.92	29311.5	25778.2	10857.8	24703.8	11932.1			535.92	22227.3	26507	24002.4	26507
	163.12	67976.1	63083.2	29091.8	29284	30411.8	39926.8	50736			536.17	16103.1	13052.4	12439.6	13046.5	12445.5			589.12	88134.1	92327.9	86595.6	86629.3	86935.9	86702.7	91846.8			350.87	31275.4	26878.2	10830.4	25780.6	11928			535.87	21802.6	26558.7	23998.1	26558.7
	163.07	67929.3	62974.1	29027	29222.5	30377.3	41800.1	48655.1			536.12	16471	12992.2	12427.1	12985.5	12433.8			589.07	88543.2	92445.8	86540	86573.9	86882.9	86648.6	91960.5			350.82	32108.9	28068.7	10802.9	26947.1	11924.4			535.82	22020.2	26612.4	23994	26612.4
	163.02	68122.7	63596.4	28962.1	29161.1	30343.9	44144.7	46833.2			536.07	16292.4	12935.8	12414.5	12928.2	12422.1			589.02	88454.2	92571.8	86484.3	86518.3	86829.7	86594.4	92082.2			350.77	33293.8	29354.1	10775.3	28207.8	11921.5			535.77	21892.4	26668	23989.8	26668
	162.97	69389	65004.7	28897.3	29099.7	30311.6	47050.1	45235.3			536.02	16082.8	12882.7	12402	12874.1	12410.5			588.97	88760.9	92706.9	86428.5	86462.8	86776.5	86540.3	92212.8			350.72	34002.1	30734.8	10747.6	29562.9	11919.4			535.72	21903.1	26725.8	23985.6	26725.8
	162.92	70833.2	67250.9	28832.5	29038.5	30280.5	50600	43829.6			535.97	15683.2	12832.9	12389.4	12823.2	12399.1			588.92	90245.4	92851	86372.6	86407.1	86723.2	86486	92352.4			350.67	35722.4	32212	10719.8	31013.7	11918.1			535.67	21992.2	26785.7	23981.4	26785.7
	162.87	73591.7	70369.2	28767.8	28977.4	30250.6	54856.6	42588.1			535.92	15692.9	12786.1	12376.8	12775.2	12387.8			588.87	90297.8	93004.4	86316.1	86350.8	86669.4	86431.2	92501.4			350.62	36712.5	33785	10691.9	32559.4	11917.5			535.62	21876.7	26847.8	23977.2	26847.8
	162.82	76993	74348.2	28703.2	28916.5	30222.1	59832.4	41486.8			535.87	15462	12742.2	12364.2	12729.9	12376.6			588.82	89304.1	93168.6	86259.6	86294.4	86615.6	86376.4	92660.9			350.57	37789.6	35447.9	10664	34194	11917.9			535.57	22046.9	26912.2	23973.1	26912.2
	162.77	80431.6	79089.4	28638.6	28855.8	30195	65450.6	40504			535.82	15399.9	12701	12351.6	12687	12365.6			588.77	89146.6	93344.4	86203.4	86238.5	86562.1	86322	92832.1			350.52	38734.7	37195.3	10635.9	35912.1	11919.1			535.52	22041.3	26979.1	23968.8	26979.1
	162.72	84125.7	84326.5	28574.2	28795.3	30169.4	71461.9	39622.4			535.77	15443.2	12662.3	12339	12646.5	12354.8			588.72	89617.3	93532.9	86147.3	86182.6	86508.7	86267.6	93015.8			350.47	40199.4	39013.4	10607.8	37700	11921.2			535.47	21800.2	27048.7	23964.6	27048.7
	162.67	86629.9	89538.9	28509.9	28735.1	30145.5	77360.8	38827.2			535.72	15479.4	12625.9	12326.4	12608.2	12344.1			588.67	89730.6	93733.9	86090.9	86126.4	86455.2	86213.1	93212			350.42	41402	40886.6	10579.6	39541.8	11924.4			535.42	22102.8	27121	23960.5	27121
	162.62	88272.8	93906.6	28445.6	28675	30123.1	82339.7	38105.8			535.67	15208.5	12591.8	12313.8	12571.8	12333.8			588.62	89654.2	93948.8	86034.6	86070.2	86401.6	86158.6	93422			350.37	42923	42793.2	10551.2	41415.9	11928.5			535.37	22601.6	27196	23956.2	27196
	162.57	91298.9	96441.6	28381.5	28615.1	30102.4	85420.4	37448.1			535.62	15164.6	12559.8	12301.1	12537.3	12323.6			588.57	90491.9	94178.8	85978.1	86014.1	86348	86104.1	93647			350.32	43907.8	44700.9	10522.8	43290	11933.8			535.32	22580.7	27273.8	23951.8	27273.8
	162.52	90207.7	96369.9	28317.4	28555.4	30083.5	85837.9	36845.2			535.57	15438.5	12529.8	12288.5	12504.5	12313.7			588.52	89882.1	94424.6	85921.4	85957.5	86294.2	86049.4	93887.8			350.27	44894.6	46574.7	10494.3	45128.8	11940.2			535.27	22854.8	27354.8	23947.3	27354.8
	162.47	89982.6	93554.3	28253.2	28495.8	30066.4	83461.8	36290			535.52	15505.6	12501.7	12275.8	12473.4	12304.2			588.47	90060.4	94688.5	85864.9	85901.2	86240.6	85994.9	94146.5			350.22	46175.3	48367.2	10465.7	46885.1	11947.8			535.22	22991.3	27439	23942.8	27439
	162.42	89015.1	88579.9	28189.1	28436.3	30051.1	78883.1	35776.6			535.47	14684.6	12475.5	12263.1	12443.6	12295			588.42	90216.8	94970.7	85808.3	85844.8	86186.9	85940.3	94423.5			350.17	47037.5	50028.1	10437	48508.4	11956.7			535.17	22622.1	27526.6	23938.2	27526.6
	162.37	86712.3	82401.1	28124.9	28377	30037.9	73060.9	35300.1			535.42	14821.2	12451	12250.4	12415.3	12286.1			588.37	89878.7	95273.1	85751.6	85788.4	86133.2	85885.8	94720.6			350.12	48439.8	51502.7	10408.2	49943.9	11967			535.12	22709.6	27617.9	23933.7	27617.9
	162.32	82196.6	75907.6	28060.7	28317.7	30026.6	66889.1	34856.4			535.37	14776	12428.2	12237.7	12388.2	12277.7			588.32	92188.6	95597.6	85695	85732	86079.6	85831.3	95039.7			350.07	49497.5	52732.7	10379.4	51133.4	11978.6			535.07	23116.1	27713.1	23929.2	27713.1
	162.27	77952.4	69699.8	27996.3	28258.4	30017.5	60971.3	34441.6			535.32	14920.4	12407	12225	12362.3	12269.8			588.27	91221	95945.1	85637.5	85674.7	86025.1	85776	95381.6			350.02	49922.2	53667.2	10350.4	52025.8	11991.8			535.02	23380.9	27812.1	23924.5	27812.1
	162.22	73603.6	64101.2	27931.9	28199.2	30010.5	55634.2	34052.9			535.27	14885.8	12387.5	12212.3	12337.4	12262.4			588.22	91928.1	96319.4	85580.3	85617.8	85971.1	85721.2	95750.4			349.97	50979.3	54262.3	10321.4	52577.1	12006.6			534.97	23646.8	27915.5	23919.7	27915.5
	162.17	67727.7	59236.2	27867.2	28140	30005.9	51004.4	33687.6			535.22	14256.6	12369.5	12199.5	12313.5	12255.5			588.17	91690.4	96721.2	85522.9	85560.6	85916.8	85666.1	96146.5			349.92	51334.4	54490	10292.4	52759.2	12023.1			534.92	24120.1	28023.1	23914.8	28023.1
	162.12	63249.2	55113.7	27802.4	28080.7	30003.8	47093	33343.5			535.17	14583.9	12353.1	12186.8	12290.6	12249.3			588.12	93053.1	97154.1	85465.5	85503.4	85862.6	85611.1	96573.6			349.87	51501	54339.4	10263.3	52561.2	12041.5			534.87	23963.5	28135.3	23909.8	28135.3
	162.07	58123.1	51683	27737.5	28021.5	30004.3	43851.1	33018.7			535.12	14937.4	12338.3	12174	12268.5	12243.9			588.07	92550	97620.5	85407.6	85445.8	85807.8	85555.6	97034.1			349.82	52304.4	53819.5	10234.2	51992	12061.7			534.82	23972.9	28252.6	23904.7	28252.6
	162.02	52777.2	48861.9	27672.4	27962.4	30007.5	41198.1	32711.2			535.07	14964.5	12325	12161.2	12247.2	12239.1			588.02	93508.7	98124.6	85349.9	85388.2	85753.3	85500.4	97532.2			349.77	51142.7	52956.6	10205	51077.6	12084			534.77	24755.5	28375.2	23899.7	28375.2
	161.97	48919.5	46561	27607.2	27903.2	30013.8	39045.9	32419.6			535.02	14414.5	12313.4	12148.5	12226.5	12235.3			587.97	95357	98670.6	85291.7	85330.3	85698.5	85444.8	98072.1			349.72	51888.7	51793.5	10175.9	49860.9	12108.5			534.72	24724.3	28503.2	23894.4	28503.2
	161.92	44313.4	44690.8	27541.8	27844.2	30023.2	37306.3	32142.6			534.97	14923.9	12303.3	12135.7	12206.6	12232.4			587.92	95465.3	99261.3	85232.9	85271.7	85642.9	85388.6	98656.7			349.67	52300.3	50381.6	10146.8	48393	12135.3			534.67	25484.3	28637.1	23889	28637.1
	161.87	41722	43168.9	27476.3	27785.2	30036	35897.8	31878.9			534.92	14699.8	12294.9	12122.9	12187.2	12230.5			587.87	95190.8	99903.5	85173.9	85213	85587.4	85332.3	99292.6			349.62	50529.1	48776	10117.6	46729.1	12164.5			534.62	25808.8	28776.9	23883.4	28776.9
	161.82	38423.3	41924.6	27410.8	27726.3	30052.5	34750.6	31627.5			534.87	14438.7	12288.2	12110	12168.5	12229.7			587.82	97098	100604	85115.1	85154.4	85531.9	85276.3	99986.3			349.57	49486	47035.2	10088.5	44927.4	12196.4			534.57	25389.5	28923.4	23877.6	28923.4
	161.77	36160.4	40898.2	27345.1	27667.6	30072.9	33805.7	31387.3			534.82	14338.7	12283.2	12097.2	12150.2	12230.2			587.77	96964.4	101368	85055.4	85095	85475.7	85219.5	100744			349.52	48980.9	45209.3	10059.6	43037.8	12231.1			534.52	25736.6	29077	23872	29077
	161.72	34987.3	40043.2	27279.4	27609	30097.4	33017.3	31157.6			534.77	14100.5	12280.1	12084.4	12132.4	12232.1			587.72	98402.5	102207	84995.9	85035.7	85419.6	85162.9	101577			349.47	47958.8	43346.5	10030.6	41108.4	12268.7			534.47	26147.5	29238.3	23866.2	29238.3
	161.67	32984.7	39323.6	27213.6	27550.7	30126.4	32349.9	30937.4			534.72	14368.4	12278.9	12071.5	12115	12235.5			587.67	100224	103128	84935.7	84975.8	85363	85105.7	102491			349.42	46843.6	41484.2	10001.8	39176.5	12309.5			534.42	27077.7	29407.3	23860.3	29407.3
	161.62	32059.3	38712	27147.8	27492.5	30160.2	31776.6	30726.1			534.67	14151.3	12279.8	12058.7	12098	12240.5			587.62	101465	104144	84874.8	84915.2	85305.7	85047.9	103499			349.37	45505.9	39652.4	9972.99	37271.8	12353.6			534.37	27626.4	29584.4	23854	29584.4
	161.57	31119.8	38188.4	27081.9	27434.6	30199	31277.5	30523.1			534.62	13950.5	12282.8	12045.8	12081.4	12247.3			587.57	103351	105266	84813.4	84854	85247.9	84989.7	104615			349.32	43942.2	37877.1	9944.31	35420.1	12401.3			534.32	27525.3	29770.3	23847.5	29770.3
	161.52	30067.5	37737.3	27016	27376.9	30243.4	30837.5	30327.6			534.57	13876	12288.2	12032.9	12065.1	12256			587.52	105353	106512	84751.3	84792.2	85189.5	84930.8	105854			349.27	41377.2	36173.9	9915.74	33636.8	12452.8			534.27	27652.7	29966	23841	29966
	161.47	29556.8	37347.8	26950.1	27319.5	30293.7	30445.8	30139.2			534.52	13882.9	12295.9	12020	12049.1	12266.9			587.47	106069	107900	84688.4	84729.5	85130.3	84871.3	107234			349.22	40628.7	34557.2	9887.37	31936.2	12508.4			534.22	28290.5	30172.3	23834.5	30172.3
	161.42	28570.6	37011.3	26884.2	27262.3	30350.2	30093.9	29957.5			534.47	14027	12306.4	12007.1	12033.3	12280.2			587.42	108981	109446	84625.2	84666.5	85070.8	84811.5	108773			349.17	38651.9	33034.1	9859.05	30324.9	12568.2			534.17	29261.7	30389.1	23827.7	30389.1
	161.37	28085.6	36721.4	26818.3	27205.5	30413.5	29775.4	29781.8			534.42	14106.3	12319.6	11994.2	12017.9	12295.9			587.37	111403	111175	84560.8	84602.4	85010.2	84750.7	110494			349.12	36177.6	31608.5	9830.88	28806.7	12632.7			534.12	28927.9	30617.3	23820.5	30617.3
	161.32	27369.6	36473.2	26752.3	27149	30484.1	29485.3	29611.8			534.37	13362.4	12335.8	11981.3	12002.6	12314.5			587.32	115292	113111	84495.5	84537.4	84948.8	84689	112422			349.07	34085.4	30284.4	9802.9	27385.2	12702.1			534.07	29185.2	30858.3	23813.5	30858.3
	161.27	27185.6	36262.7	26686.3	27092.8	30562.5	29219.3	29447.1			534.32	14013.4	12355.2	11968.4	11987.5	12336			587.27	117744	115281	84428.6	84470.8	84885.8	84625.9	114584			349.02	31967.8	29060.2	9775.06	26058.5	12776.8			534.02	29812	31112.9	23806.3	31112.9
	161.22	26631.4	36086.8	26620.3	27036.9	30649.3	28974.2	29287.4			534.27	14131.2	12378.2	11955.4	11972.7	12360.9			587.22	120239	117718	84360.8	84403.3	84821.9	84562	117014			348.97	30127	27936	9747.39	24826.5	12857			533.97	30953.2	31382.1	23798.9	31382.1
	161.17	25835.4	35943.1	26554.3	26981.5	30745.2	28747.1	29132.3			534.22	13901.3	12405	11942.5	11958	12389.4			587.17	125420	120450	84292	84334.7	84757.2	84497.1	119738			348.92	28217	26908.7	9719.85	23685.5	12943.1			533.92	31633	31666.3	23791	31666.3
	161.12	26097.4	35829.7	26488.3	26926.4	30851	28535.8	28981.6			534.17	13668.2	12435.7	11929.5	11943.5	12421.8			587.12	128639	123513	84221.2	84264.2	84690.4	84430.4	122791			348.87	26719.6	25974.5	9692.46	22631.2	13035.8			533.87	32501.2	31967.2	23782.9	31967.2
	161.07	25809.3	35745.3	26422.3	26871.7	30967.3	28338.2	28835			534.12	13385.6	12470.9	11916.5	11929.1	12458.3			587.07	133171	126942	84149.1	84192.4	84622.4	84362.6	126212			348.82	24986.9	25130.6	9665.18	21660.6	13135.1			533.82	33509.6	32286.1	23774.4	32286.1
	161.02	25401.6	35688.7	26356.3	26817.5	31095.2	28152.8	28692.1			534.07	13851.2	12510.8	11903.5	11914.8	12499.5			587.02	137701	130774	84075.3	84118.8	84552.7	84293.1	130036			348.77	23728.3	24371.8	9638.02	20767.9	13241.9			533.77	33735.4	32624.6	23765.5	32624.6
	160.97	25483.3	35659.4	26290.3	26763.8	31235.5	27978	28552.8			534.02	14079.3	12555.7	11890.5	11900.7	12545.6			586.97	142627	135053	83999.6	84043.5	84481.3	84221.9	134305			348.72	22323.2	23694.8	9610.96	19949.3	13356.5			533.72	34449	32985	23756.5	32985
	160.92	25517.8	35657	26224.2	26710.5	31389.5	27812.8	28416.9			533.97	13765.8	12606.3	11877.5	11886.6	12597.2			586.92	148130	139802	83922.1	83966.2	84408.1	84149	139045			348.67	21214.8	23094.6	9584	19199.1	13479.5			533.67	35370.6	33368.4	23747.2	33368.4
	160.87	25609.4	35681.4	26158.2	26657.8	31558.2	27655.9	28284.2			533.92	14044.2	12662.7	11864.5	11872.7	12654.6			586.87	154134	145062	83842.4	83886.8	84332.7	84074.1	144295			348.62	20546.3	22566.6	9557.12	18512	13611.8			533.62	35905.9	33777.2	23737.5	33777.2
	160.82	25252.3	35733	26092.2	26605.7	31743	27506.6	28154.4			533.87	14284.3	12725.6	11851.5	11858.8	12718.4			586.82	160918	150861	83760.3	83805.1	84255	83997	150085			348.57	19652.3	22107.1	9530.29	17883.7	13753.7			533.57	36698.2	34214.1	23727.6	34214.1
	160.77	25440.3	35812.3	26026.2	26554.1	31945.4	27363.9	28027.4			533.82	14115.4	12795.5	11838.5	11845	12789			586.77	168784	157223	83675.7	83720.7	84174.8	83917.4	156437			348.52	19257.7	21711.6	9503.53	17308.7	13906.5			533.52	37745.2	34682	23717.4	34682
	160.72	25195.3	35920	25960.2	26503.1	32167	27227.2	27903.1			533.77	14100.8	12872.8	11825.5	11831.3	12867			586.72	174785	164172	83587.9	83633.2	84091.6	83834.9	163376			348.47	18762.8	21376.8	9476.79	16782.9	14070.6			533.47	39294.2	35184.5	23706.8	35184.5
	160.67	25138.5	36057.4	25894.1	26452.8	32409.8	27096	27781.3			533.72	14256.8	12958.4	11812.4	11817.6	12953.2			586.67	180446	171693	83497.8	83543.4	84006.1	83750.2	170887			348.42	18239.5	21098.9	9450.09	16301.7	14247.3			533.42	39754.3	35724.2	23695.5	35724.2
	160.62	25823	36226	25828.1	26403.1	32675.8	26969.6	27661.8			533.67	14361.5	13052.6	11799.4	11804	13047.9			586.62	189214	179778	83405.6	83451.5	83918.4	83663.5	178961			348.37	17903.6	20875	9423.43	15860.6	14437.9			533.37	42046.1	36306.2	23684.1	36306.2
	160.57	25815.5	36427.3	25762.1	26354.2	32967.2	26847.7	27544.6			533.62	14432	13156.2	11786.3	11790.5	13152.1			586.57	197649	188384	83309.9	83356.1	83827.4	83573.6	187556			348.32	18413.1	20702.7	9396.79	15456.1	14643.3			533.32	43330	36934.9	23671.7	36934.9
	160.52	26396.4	36663.9	25696.1	26306.1	33287	26729.7	27429.5			533.57	14608.7	13270.1	11773.3	11777	13266.4			586.52	202861	197436	83210.9	83257.4	83733.2	83480.6	196597			348.27	18586.3	20579.5	9370.11	15084.3	14865.3			533.27	44208.9	37616.4	23658.8	37616.4
	160.47	27085.5	36938.3	25630.1	26258.9	33638.1	26615.3	27316.4			533.52	14987.2	13394.9	11760.2	11763.5	13391.6			586.47	212036	206826	83109.8	83156.7	83637	83385.8	205976			348.22	18808.7	20504.1	9343.42	14742.1	15105.4			533.22	46366.2	38358.4	23645.5	38358.4
	160.42	27136.5	37253.6	25564.2	26212.5	34024.2	26504.3	27205.2			533.47	14934.1	13531.8	11747.1	11750.1	13528.8			586.42	219285	216358	83005.2	83052.4	83537.3	83287.6	215496			348.17	19019.4	20475.3	9316.7	14426.4	15365.6			533.17	47483.1	39166	23631.4	39166
	160.37	27746.1	37613.7	25498.2	26167	34449.2	26396.3	27095.8			533.42	14806.3	13681.2	11734.1	11736.7	13678.6			586.37	227333	225806	82897.8	82945.3	83434.9	83186.8	224932			348.12	19741.3	20492.6	9289.97	14134.3	15648.3			533.12	49761.4	40049	23616.8	40049
	160.32	27937.5	38022.9	25432.3	26122.6	34918	26291.1	26988.1			533.37	15470.8	13844.5	11721	11723.3	13842.1			586.32	231994	234864	82787.3	82835.1	83329.3	83083.1	233978			348.07	20529.6	20556.3	9263.18	13863.5	15955.9			533.07	52282.1	41016.7	23601.3	41016.7
	160.27	28756.4	38487	25366.4	26079.2	35436.5	26188.4	26882			533.32	15679.6	14022.6	11707.9	11710	14020.5			586.27	236782	243169	82674.9	82723	83222.1	82977.9	242270			348.02	20943.9	20667.1	9236.33	13611.6	16291.9			533.02	53919.6	42079.8	23584.8	42079.8
	160.22	29505.5	39012.5	25300.5	26037	36011.5	26088	26777.5			533.27	15469.6	14216.6	11694.9	11696.7	14214.8			586.22	241291	250320	82560.6	82609.1	83113	82870.9	249409			347.97	22251.7	20826.8	9209.45	13376.9	16659.3			532.97	56267.7	43252.6	23567.6	43252.6
	160.17	30576.8	39607.5	25234.6	25996	36651.2	25989.7	26674.4			533.22	15684.1	14428.2	11681.8	11683.4	14426.6			586.17	245499	255890	82444.5	82493.4	83002.2	82762.5	254965			347.92	23974	21037.6	9182.47	13157.4	17062.6			532.92	58206.8	44545.4	23549.5	44545.4
	160.12	32405	40281.8	25168.8	25956.3	37365.6	25893.4	26572.8			533.17	15929.2	14658.1	11668.7	11670.2	14656.7			586.12	248144	259522	82326.8	82376	82889.8	82652.8	258584			347.87	24709.2	21303.2	9155.35	12951.5	17507			532.87	61551.9	45975	23530.6	45975
	160.07	33253.8	41047.2	25103	25918	38166.6	25799	26472.5			533.12	16110	14907.9	11655.6	11656.9	14906.7			586.07	248562	260956	82208	82257.5	82776.4	82542.2	260004			347.82	26199.2	21627.6	9128.18	12758	17997.8			532.82	64415.6	47557.2	23510.3	47557.2
	160.02	35088.8	41918.8	25037.2	25881.2	39069.6	25706.3	26373.5			533.07	16418.6	15179.3	11642.6	11643.7	15178.1			586.02	249664	260081	82089	82138.9	82662.9	82431.8	259115			347.77	27825.6	22016.8	9100.89	12575.6	18542.1			532.77	67463.6	49310.1	23488.9	49310.1
	159.97	37658.7	42914.5	24971.5	25846	40092.2	25615.1	26275.8			533.02	16887.5	15473.7	11629.5	11630.5	15472.7			585.97	248612	256948	81969.6	82019.8	82549	82321.2	255966			347.72	29233	22476.7	9073.48	12403.2	19147			532.72	69746.4	51255.5	23466.2	51255.5
	159.92	38774	44055.9	24905.9	25812.5	41256.4	25525.5	26179.2			532.97	17425.4	15793.5	11616.5	11617.3	15792.6			585.92	246391	251780	81850.5	81901	82435.6	82211.3	250784			347.67	30912.5	23015.7	9045.96	12239.9	19821.8			532.67	72103.2	53409.2	23442.6	53409.2
	159.87	41957.8	45369.4	24840.3	25781	42588.5	25437.2	26083.8			532.92	18215.1	16139.6	11603.4	11604.2	16138.8			585.87	244285	244914	81732.2	81783.1	82323	82102.6	243902			347.62	33016.1	23643.4	9018.31	12084.8	20576.9			532.62	76354.9	55795.1	23418.1	55795.1
	159.82	44115	46885.8	24774.8	25751.4	44119.2	25350.2	25989.5			532.87	18457	16514.5	11590.3	11591	16513.8			585.82	239069	236749	81614.6	81665.9	82211.3	81995.1	235721			347.57	34325.3	24369.6	8990.5	11937.2	21422.9			532.57	79944.8	58434.3	23391.8	58434.3
	159.77	47972.2	48642.9	24709.4	25724	45886.6	25264.4	25896.3			532.82	18646.1	16920.5	11577.3	11577.9	16919.8			585.77	232638	227702	81499.1	81550.7	82101.6	81889.9	226657			347.52	36486	25207.5	8962.59	11796.4	22373.7			532.52	84490.9	61349.8	23364.1	61349.8
	159.72	52360.5	50683.3	24644.1	25699	47932.8	25179.8	25804.1			532.77	18709.9	17359.7	11564.3	11564.8	17359.1			585.72	227366	218143	81385.9	81438	81994.4	81787.6	217081			347.47	39592.3	26169.5	8934.51	11661.9	23442.1			532.47	88692.1	64568	23334.5	64568
	159.67	56710.4	53055.9	24579	25676.5	50307	25096.3	25713			532.72	19327.7	17835.3	11551.2	11551.7	17834.8			585.67	218868	208423	81274.8	81327.2	81889.4	81687.7	207343			347.42	40969.9	27271	8906.2	11533.1	24644.1			532.42	93706.8	68102.9	23303.3	68102.9
	159.62	61088.6	55815.6	24514	25656.8	53063.9	25013.9	25622.8			532.67	20262.5	18348.9	11538.2	11538.7	18348.5			585.62	211954	198790	81166.9	81219.6	81787.6	81591.6	197692			347.37	43345.3	28529.2	8877.79	11409.6	25997.4			532.37	97665.1	71978.9	23270	71978.9
	159.57	67342	59021.2	24449	25640	56262.2	24932.5	25533.7			532.62	20687.3	18903.9	11525.2	11525.6	18903.5			585.57	205413	189438	81061.6	81114.7	81688.6	81498.5	188321			347.32	45722.8	29959.8	8849.19	11291.1	27517.9			532.32	102032	76215.1	23235.1	76215.1
	159.52	74123.9	62739.3	24384.3	25626.6	59968.2	24852	25445.4			532.57	21332.3	19503.4	11512.3	11512.6	19503.1			585.52	195601	180503	80958.7	81012.2	81592.1	81408.5	179367			347.27	48338.5	31582.5	8820.41	11176.9	29226			532.27	108045	80826.7	23198.5	80826.7
	159.47	78495.7	67035.5	24319.9	25616.7	64247.6	24772.6	25358.2			532.52	21642.2	20150.8	11499.3	11499.6	20150.5			585.47	184542	172067	80859.6	80913.5	81499.4	81322.8	170910			347.22	50730.4	33414.2	8791.43	11067	31138.6			532.22	113471	85830.6	23159.4	85830.6
	159.42	86521.8	71976.7	24255.5	25610.7	69166.8	24693.9	25271.8			532.47	22538.6	20850.5	11486.4	11486.6	20850.3			585.42	175755	164200	80764.7	80819.1	81411.1	81241.9	163022			347.17	53434.2	35474.4	8762.26	10961	33275.7			532.17	116387	91219.3	23118.1	91219.3
	159.37	93639.1	77626.5	24191.4	25608.8	74789.3	24616.2	25186.3			532.42	23204.7	21604.7	11473.5	11473.7	21604.5			585.37	166890	156917	80673.2	80727.9	81326.2	81164.9	155718			347.12	56189.9	37782.8	8732.9	10858.4	35657.3			532.12	122893	96995.6	23075.6	96995.6
	159.32	100996	84038.4	24127.5	25611.5	81168.3	24539.3	25101.8			532.37	24606.8	22418.3	11460.6	11460.8	22418.1			585.32	159521	150221	80585	80640.1	81244.8	81092.1	148999			347.07	59081.5	40353.4	8703.32	10759.3	38297.5			532.07	128438	103142	23030.5	103142
	159.27	108428	91257.7	24063.8	25619.2	88348.6	24463.2	25018			532.32	25105.3	23295.7	11447.7	11447.9	23295.5			585.27	151185	144100	80499.7	80555.2	81166.3	81022.7	142855			347.02	61221.1	43204.2	8673.52	10663.2	41214.6			532.02	132351	109628	22983.2	109628
	159.22	116248	99299.9	24000.4	25632.4	96345.5	24387.9	24935.2			532.27	25977.5	24241.8	11434.9	11435	24241.6			585.22	143667	138528	80417.5	80473.4	81091.1	80957.3	137259			346.97	63650.3	46342.8	8643.56	10570	44416.3			531.97	138116	116411	22934.2	116411
	159.17	123828	108145	23937.1	25651.5	105138	24313.4	24853.1			532.22	27331.3	25262.8	11422.1	11422.2	25262.7			585.17	137429	133489	80338.1	80394.5	81018.8	80895.6	132195			346.92	67357.8	49777	8613.41	10479.6	47910.8			531.92	142693	123396	22883	123396
	159.12	132298	117715	23874.2	25677.2	114649	24239.6	24771.8			532.17	28217.5	26361.8	11409.3	11409.4	26361.7			585.12	131578	128943	80261.2	80318	80949.1	80837.1	127622			346.87	69975.8	53507.5	8582.98	10391.7	51698.8			531.87	147365	130484	22829.8	130484
	159.07	140402	127848	23811.4	25710.2	124714	24166.5	24691.4			532.12	29649.7	27545.8	11396.6	11396.7	27545.7			585.07	125385	124854	80186.4	80243.6	80881.6	80781.8	123506			346.82	73676.6	57517.9	8552.35	10306.1	55764.1			531.82	150769	137532	22774.8	137532
	159.02	146348	138275	23749	25751.1	135065	24094	24611.7			532.07	30471	28821	11383.9	11384	28820.9			585.02	120817	121186	80114.1	80171.7	80816.7	80729.8	119810			346.77	76165	61786.4	8521.44	10222.7	60085.2			531.77	155541	144361	22718.4	144361
	158.97	151322	148576	23686.7	25800.8	145280	24022.2	24532.7			532.02	32038.7	30194	11371.3	11371.4	30193.9			584.97	116054	117897	80043.4	80101.5	80753.6	80680.6	116492			346.72	79377.2	66262	8490.34	10141.3	64611			531.72	158709	150762	22660.1	150762
	158.92	156478	158179	23624.5	25860.2	154787	23950.9	24454.3			531.97	33475.6	31673.7	11358.7	11358.8	31673.6			584.92	111932	114960	79974.6	80033.1	80692.4	80634.3	113524			346.67	83301.3	70876.4	8458.99	10061.9	69273.4			531.67	161350	156475	22600.4	156475
	158.87	159308	166383	23562.5	25930.5	162884	23880.2	24376.5			531.92	35291.9	33263.8	11346.2	11346.2	33263.8			584.87	107181	112334	79907.3	79966.2	80632.9	80590.8	110866			346.62	85004.4	75530.7	8427.35	9984.23	73973.8			531.62	165611	161256	22539.7	161256
	158.82	164645	172445	23500.7	26012.6	168825	23809.8	24299.3			531.87	37042.2	34974.1	11333.7	11333.8	34974			584.82	104112	109988	79841.8	79901.2	80575.3	80550.5	108486			346.57	87416.3	80083.5	8395.57	9908.35	78570.7			531.57	167709	164861	22477.2	164861
	158.77	163646	175727	23438.9	26108.4	171973	23740	24222.6			531.82	38781.1	36812.6	11321.3	11321.3	36812.6			584.77	101872	107890	79777.4	79837.3	80519	80512.6	106353			346.52	89658.9	84369	8363.62	9834.09	82898.5			531.52	169254	167089	22413.9	167089
	158.72	162263	175851	23377.2	26219.1	171946	23670.5	24146.4			531.77	41095.3	38787.9	11309	11309	38787.9			584.72	100105	106009	79713.9	79774.2	80463.7	80477.2	104436			346.47	91663.4	88182.2	8331.49	9761.4	86752.3			531.47	169775	167806	22349.9	167806
	158.67	161297	172813	23315.4	26346.8	168741	23601.2	24070.5			531.72	42301.5	40911.6	11296.7	11296.7	40911.5			584.67	97189.7	104324	79651.1	79711.9	80409.2	80444	102712			346.42	93092.9	91312.6	8299.2	9690.2	89921.6			531.42	168404	166963	22285.7	166963
	158.62	157989	166988	23253.5	26493.7	162728	23532.1	23994.9			531.67	44699.8	43187.3	11284.5	11284.6	43187.3			584.62	95689.9	102809	79589.3	79650.6	80355.9	80413.7	101157			346.37	94791.1	93558.1	8266.81	9620.4	92204.5			531.37	168625	164609	22222	164609
	158.57	154424	159019	23191.6	26662.4	154548	23463.3	23919.6			531.62	47639.5	45626.7	11272.5	11272.5	45626.7			584.57	94192.2	101445	79528.1	79589.9	80303.3	80385.8	99750.4			346.32	96124.2	94752.4	8234.28	9551.97	93434.8			531.32	167861	160879	22158.1	160879
	158.52	148174	149647	23129.6	26856.1	144940	23394.5	23844.6			531.57	50261.2	48238.7	11260.5	11260.5	48238.7			584.52	92732.6	100212	79467.5	79529.7	80251.4	80360.5	98473.1			346.27	97039.6	94801.7	8201.66	9484.8	93518.6			531.27	167094	155976	22094.6	155976
	158.47	144204	139581	23067.4	27078.4	134609	23325.9	23769.8			531.52	53859.1	51031.9	11248.6	11248.6	51031.8			584.47	91385.5	99093.9	79407.4	79470.1	80200.2	80338	97307.9			346.22	97211.1	93696.8	8168.95	9418.9	92446.9			531.22	162813	150133	22031.4	150133
	158.42	136524	129403	23005	27333.9	124132	23257.3	23695.1			531.47	56465.5	54018	11236.8	11236.8	54018			584.42	90146.2	98079.2	79347.8	79411	80149.6	80318.3	96243.6			346.17	96972.1	91517.1	8136.24	9354.25	90299.1			531.17	159638	143621	21969.8	143621
	158.37	128478	119539	22942.5	27628	113929	23188.8	23620.5			531.42	58828.8	57196.7	11225.1	11225.2	57196.7			584.37	89160.4	97154.6	79288.6	79352.3	80099.6	80301.7	95266.8			346.12	95701	88412.3	8103.54	9290.79	87225			531.12	155378	136676	21909.5	136676
	158.32	121428	110276	22879.7	27967.5	104281	23120.2	23546			531.37	62004.8	60577.1	11213.6	11213.6	60577.1			584.32	88036.6	96310	79229.8	79294.1	80050.2	80288.3	94366.9			346.07	93739.3	84583.6	8070.94	9228.58	83426			531.07	149839	129514	21850.9	129514
	158.27	114546	101780	22816.6	28361.3	95345.4	23051.6	23471.6			531.32	65404.5	64162.5	11202.2	11202.2	64162.5			584.27	87697	95536.7	79171.4	79236.2	80001.3	80278.4	93535.1			346.02	93035.4	80240.3	8038.48	9167.58	79111.2			531.02	143665	122316	21794.5	122316
	158.22	106028	94144.9	22753.4	28820.6	87204.2	22983	23397.3			531.27	69343.8	67953.8	11191	11191	67953.8			584.22	87631.7	94826.4	79113.2	79178.4	79952.8	80272.1	92762.6			345.97	89962.6	75591.2	8006.07	9107.67	74489.6			530.97	137746	115217	21740.5	115217
	158.17	98280.5	87406.7	22689.9	29360.1	79879.1	22914.3	23323			531.22	72928	71953	11179.9	11179.9	71953			584.17	87293.1	94174.1	79054.9	79120.7	79904.3	80269.4	92044.4			345.92	88090.9	70811.4	7973.89	9048.98	69736.3			530.92	133472	108342	21688.9	108342
	158.12	92989.2	81568.5	22626.2	29999.1	73353.7	22845.6	23248.7			531.17	77593	76143	11169	11169	76143			584.12	86499.4	93574	78996.7	79063	79856.2	80270.9	91374.1			345.87	83911.7	66040.9	7941.85	8991.34	64991.4			530.87	126118	101758	21639	101758
	158.07	87039.6	76616.9	22562.3	30763.3	67589.2	22776.8	23174.6			531.12	81963.6	80515.6	11158.3	11158.3	80515.6			584.07	85757.6	93021.7	78938.8	79005.7	79808.5	80277.1	90747			345.82	81155.4	61393.7	7910.12	8934.93	60368.9			530.82	119307	95519.4	21592.1	95519.4
	158.02	82145.2	72527.7	22498.3	31687	62527	22708.1	23100.5			531.07	86672.6	85051	11147.7	11147.7	85050.9			584.02	85681.2	92513.5	78881.2	78948.6	79761.3	80288.5	90158.8			345.77	77742.9	56940.5	7878.6	8879.56	55939.5			530.77	113563	89655.9	21547.8	89655.9
	157.97	77072.7	69283	22434.1	32813.7	58105.8	22639.3	23026.5			531.02	90477.7	89721.6	11137.4	11137.4	89721.6			583.97	85463.2	92045.5	78823.6	78891.5	79714.2	80305.4	89605.1			345.72	73520.1	52737.1	7847.33	8825.27	51759.1			530.72	106752	84177.1	21505.8	84177.1
	157.92	74554.1	66872	22369.7	34199	54259	22570.6	22952.6			530.97	93758.8	94496.4	11127.3	11127.3	94496.4			583.92	85691.2	91616.1	78766.1	78834.5	79667.5	80328.3	89084			345.67	69491.8	48810.4	7816.38	8772.08	47854.7			530.67	101040	79100.8	21466.6	79100.8
	157.87	72633.6	65296.4	22305.3	35911.5	50920.1	22501.9	22878.9			530.92	99119.8	99317.2	11117.4	11117.4	99317.2			583.87	85039.3	91222.6	78708.4	78777.4	79620.8	80357.7	88591.8			345.62	65697.5	45172.8	7785.73	8719.92	44238.7			530.62	94521	74415	21429.6	74415
	157.82	70209.2	64573.6	22240.8	38031.8	48025.8	22433.3	22805.3			530.87	103032	104132	11107.7	11107.7	104132			583.82	84157.5	90863.5	78650.9	78720.6	79574.5	80394.8	88126.5			345.57	60921.5	41831.8	7755.36	8668.76	40918.4			530.57	88755.9	70109.2	21395.3	70109.2
	157.77	70043	64735.6	22176.3	40653.7	45514.2	22364.8	22731.8			530.82	107045	108873	11098.3	11098.3	108873			583.77	84368.6	90537.6	78593.8	78664	79528.7	80440.3	87686			345.52	56924.4	38778.3	7725.35	8618.64	37885			530.52	82249.8	66167.4	21363.2	66167.4
	157.72	70796.3	65828.1	22111.7	43876.9	43331.5	22296.3	22658.6			530.77	111347	113461	11089.2	11089.2	113461			583.72	84111.3	90243.3	78536.6	78607.4	79483.1	80495.2	87267.4			345.47	52121.5	36005.5	7695.64	8569.47	35131.7			530.47	76199.8	62567.2	21333.8	62567.2
	157.67	73215.7	67903.4	22047.2	47802.7	41428.7	22228	22585.6			530.72	114860	117814	11080.3	11080.4	117814			583.67	83914	89980.6	78479.5	78550.8	79437.8	80560.3	86870.1			345.42	47370.7	33497.2	7666.29	8521.29	32642.2			530.42	72347.8	59296.2	21306.7	59296.2
	157.62	76092.9	71010.1	21982.8	52522.8	39762.8	22159.9	22512.9			530.67	118016	121828	11071.8	11071.8	121828			583.62	84324.6	89749.1	78422.4	78494.4	79392.7	80637	86492.1			345.37	44353.2	31235.2	7637.3	8474.05	30398.4			530.37	66755.2	56327.1	21281.2	56327.1
	157.57	80434.5	75175	21918.4	58100.5	38297.3	22092	22440.4			530.62	121254	125413	11063.5	11063.5	125413			583.57	83986.4	89548.4	78365.1	78437.7	79347.7	80726.7	86131.7			345.32	40986.9	29203.8	7608.52	8427.62	28384.7			530.32	62443.6	53638	21258	53638
	157.52	84066.3	80379.2	21854.2	64549.1	36999.9	22024.4	22368.3			530.57	124941	128475	11055.5	11055.5	128475			583.52	84658.7	89379.5	78307.9	78381.1	79303	80831.4	85787.8			345.27	36895.5	27381.7	7580.01	8381.98	26579.7			530.27	58753.8	51205.8	21236.4	51205.8
	157.47	87463.2	86502.4	21790	71774.6	35844.6	21956.9	22296.4			530.52	126542	130927	11047.9	11047.9	130927			583.47	84631.7	89242.7	78250.5	78324.3	79258.3	80952.9	85458.7			345.22	33538.3	25752	7551.8	8337.18	24966.6			530.22	55064.6	49005.6	21216.3	49005.6
	157.42	91402.8	93253.3	21726	79507.4	34809.6	21889.7	22224.8			530.47	128029	132697	11040.5	11040.5	132697			583.42	84829.2	89139.8	78193.1	78267.5	79213.8	81093.4	85144.2			345.17	30843.7	24294.9	7523.84	8293.15	23525.6			530.17	51645.6	47021.3	21197.7	47021.3
	157.37	96571.7	100077	21662.1	87210.4	33876.6	21822.7	22153.5			530.42	130903	133725	11033.5	11033.5	133725			583.37	86160.2	89072.7	78135.5	78210.6	79169.5	81256.2	84842.9			345.12	26962.2	22991.8	7496.08	8249.78	22238.1			530.12	47597.2	45229.5	21180.5	45229.5
	157.32	100336	106094	21598.4	94019.7	33031.1	21755.9	22082.6			530.37	132293	133980	11026.8	11026.8	133980			583.32	85994.6	89043.4	78077.4	78153.2	79124.8	81444.1	84553.5			345.07	24621.4	21827.2	7468.61	8207.18	21088.7			530.07	44331.5	43611.2	21164.9	43611.2
	157.27	102489	110200	21534.8	98843.1	32260.4	21689.3	22011.9			530.32	131110	133455	11020.5	11020.5	133455			583.27	87227.7	89056.1	78019.4	78095.8	79080.6	81662.2	84275.7			345.02	22249.4	20784.1	7441.32	8165.2	20060.2			530.02	42151.2	42148.2	21150.6	42148.2
	157.22	104622	111382	21471.2	100677	31554.6	21622.8	21941.4			530.27	130877	132165	11014.5	11014.5	132165			583.22	87598.4	89115.1	77960.8	78037.9	79036	81915.6	84008			344.97	20278	19849.2	7414.2	8123.83	19139.6			529.97	40367.9	40822.1	21137.2	40822.1
	157.17	103598	109189	21407.8	99079.2	30905.6	21556.6	21871.2			530.22	129782	130149	11008.8	11008.8	130149			583.17	87905.9	89226.7	77902.1	77979.9	78991.6	82211	83750.6			344.92	18500.9	19008.7	7387.23	8083.02	18312.9			529.92	38036	39620.8	21124.4	39620.8
	157.12	101220	103974	21344.2	94409.4	30306.2	21490.3	21801			530.17	128543	127474	11003.4	11003.4	127474			583.12	87871.3	89399.4	77843.3	77921.7	78947.3	82557.7	83502.5			344.87	17275.5	18250.6	7360.4	8042.74	17568.2			529.87	35556.4	38529.2	21112.6	38529.2
	157.07	99570.3	96696.7	21280.7	87632.8	29750.8	21424.1	21731			530.12	127042	124217	10998.4	10998.4	124217			583.07	89606.5	89644.3	77784.4	77863.5	78903.3	82967.4	83263.3			344.82	15370.2	17565.2	7333.65	8002.94	16895.9			529.82	34179.4	37535.1	21101.8	37535.1
	157.02	94762.9	88453.6	21217	79851.4	29234.4	21357.9	21661			530.07	123723	120467	10993.7	10993.7	120467			583.02	90394.9	89975.7	77724.9	77804.7	78859	83454.8	83031.8			344.77	14323.6	16942.8	7307.04	7963.64	16286.2			529.77	33336.1	36627.2	21091.6	36627.2
	156.97	89814.5	80138.2	21153.2	71962.6	28752.8	21291.6	21591			530.02	120196	116319	10989.3	10989.3	116319			582.97	91634.3	90414	77665	77745.5	78814.6	84041.2	82807.7			344.72	12713	16375.9	7280.51	7924.78	15731.6			529.72	31974.9	35794.5	21081.7	35794.5
	156.92	83396.4	72318	21089.3	64537.3	28302.4	21225.2	21521			529.97	116662	111863	10985.2	10985.2	111863			582.92	92188.3	90983.2	77604.6	77685.9	78770	84750.6	82590.6			344.67	11913.6	15857.4	7254.1	7886.38	15225.2			529.67	30771.2	35030.8	21072.3	35030.8
	156.87	77360.9	65283.7	21025.2	57869.5	27880.2	21158.7	21450.9			529.92	113971	107203	10981.4	10981.4	107203			582.87	94288.3	91716.5	77544	77626	78725.5	85616.7	82380.3			344.62	10984.2	15381.1	7227.75	7848.36	14760.5			529.62	29696.8	34327.4	21063.4	34327.4
	156.82	70028.1	59142.1	20960.9	52068.5	27483.5	21092.1	21380.8			529.87	110119	102416	10977.9	10977.9	102416			582.82	97796.9	92653.4	77482.6	77565.3	78680.6	86679.5	82175.8			344.57	10096.1	14942.3	7201.47	7810.73	14333			529.57	28604.1	33677.8	21054.9	33677.8
	156.77	62282	53885.4	20896.4	47129	27109.7	21025.3	21310.5			529.82	103317	97579.6	10974.7	10974.7	97579.6			582.77	99155.2	93841.8	77419.8	77503.2	78634.6	87987.3	81976			344.52	9597.92	14536.2	7175.25	7773.47	13938			529.52	27475.3	33076.2	21046.9	33076.2
	156.72	55934.4	49452.8	20831.6	42992.3	26756.9	20958.4	21240.2			529.77	98855.4	92757.1	10971.7	10971.7	92757.1			582.72	100806	95340.8	77356.4	77440.6	78588.4	89599.5	81781.4			344.47	9128.58	14159.6	7149.07	7736.55	13572.1			529.47	26463.8	32517.1	21039.3	32517.1
	156.67	49341.2	45752.5	20766.7	39568.4	26423.1	20891.3	21169.8			529.72	92964	87997.1	10968.9	10968.9	87997.1			582.67	103367	97208.8	77292.4	77377.4	78541.9	91574.8	81591.8			344.42	8580.84	13808.9	7122.92	7699.95	13231.8			529.42	26002.9	31997.3	21032.1	31997.3
	156.62	43917.8	42682.2	20701.6	36756.8	26106.8	20824.1	21099.2			529.67	87573.7	83354.6	10966.4	10966.4	83354.6			582.62	106676	99512.9	77227.3	77313.1	78494.8	93980.6	81406.5			344.37	7886.09	13481.2	7096.81	7663.65	12914.4			529.37	26052.8	31512.2	21025.1	31512.2
	156.57	39937.4	40140.4	20636.3	34457.3	25806.5	20756.7	21028.7			529.62	81750.2	78857.3	10964.1	10964.1	78857.3			582.57	108918	102317	77161	77247.6	78446.8	96881.2	81224.7			344.32	7598.52	13174.6	7070.75	7627.68	12617.7			529.32	25300.1	31058.3	21018.1	31058.3
	156.52	35949.1	38030.6	20570.9	32575	25520.8	20689.3	20958.1			529.57	76629.1	74530.2	10962	10962	74530.2			582.52	112815	105677	77093.8	77181.2	78398.2	100333	81046.8			344.27	7118.92	12886.8	7044.71	7591.97	12339.5			529.27	25228.3	30633.1	21011.4	30633.1
	156.47	33106.4	36269.8	20505.3	31027.9	25248.5	20621.8	20887.5			529.52	71683.9	70390.6	10960.1	10960.1	70390.6			582.47	116486	109632	77025.1	77113.2	78348.6	104374	80871.6			344.22	7185.63	12616.1	7018.7	7556.56	12078.2			529.22	24615	30233.2	21004.7	30233.2
	156.42	30466.1	34787.2	20439.7	29746.3	24988.8	20554.3	20816.9			529.47	66119.5	66444.9	10958.3	10958.3	66444.9			582.42	120543	114166	76954.9	77043.9	78297.9	108989	80699.3			344.17	6918.72	12360.9	6992.69	7521.37	11832.2			529.17	23857.4	29857.8	20998.2	29857.8
	156.37	28289	33524.8	20374	28673.3	24740.4	20486.8	20746.3			529.42	61639.3	62708.5	10956.7	10956.7	62708.5			582.37	124556	119202	76883.1	76973	78246.1	114103	80529.4			344.12	6767.64	12119.8	6966.69	7486.44	11600.1			529.12	23296.2	29504.2	20992.1	29504.2
	156.32	26426.1	32437.1	20308.2	27764.1	24502.7	20419.2	20675.8			529.37	56980.1	59178	10955.3	10955.3	59178			582.32	126676	124541	76809.8	76900.5	78193.2	119515	80361.7			344.07	6681.36	11891.8	6940.71	7451.73	11380.8			529.07	23259.6	29170.9	20986.2	29170.9
	156.27	25686.2	31487.7	20242.4	26983.3	24274.8	20351.7	20605.3			529.32	52101.5	55851.7	10954	10954	55851.7			582.27	127190	129805	76735.6	76827.1	78139.9	124848	80196.7			344.02	6514.08	11675.6	6914.73	7417.25	11173.1			529.02	23691.5	28855.9	20980.3	28855.9
	156.22	25265.2	30649.9	20176.6	26304.8	24056	20284.1	20534.8			529.27	48470.9	52725.4	10952.7	10952.7	52725.4			582.22	129615	134419	76661.2	76753.6	78086.9	129527	80034.9			343.97	6261.24	11470.5	6888.76	7382.99	10976.3			528.97	22938.5	28557.3	20974.2	28557.3
	156.17	23889.5	29902.9	20110.8	25708.5	23845.5	20216.6	20464.5			529.22	45009.7	49789.6	10951.6	10951.6	49789.6			582.17	132144	137651	76585.8	76679.1	78033.3	132821	79875.4			343.92	5936.26	11275.6	6862.81	7348.95	10789.4			528.92	22237.6	28275.2	20968.4	28275.2
	156.12	22746.5	29230.9	20044.9	25179.3	23643	20149	20394.2			529.17	40925.1	47044.1	10950.6	10950.6	47044.1			582.12	133045	138861	76509.4	76603.7	77979.3	134089	79717.9			343.87	6247.08	11089.9	6836.88	7315.12	10611.7			528.87	22199.1	28008	20962.9	28008
	156.07	22374.5	28622	19978.9	24705.7	23447.7	20081.5	20323.9			529.12	38380.7	44477.1	10949.7	10949.7	44477.1			582.07	132357	137758	76432.7	76527.8	77925.4	133040	79563.1			343.82	5942.34	10913	6810.92	7281.47	10442.5			528.82	22133.8	27754.4	20957.4	27754.4
	156.02	22066.3	28066.3	19913	24278.5	23259.1	20014	20253.7			529.07	35408.1	42079.6	10948.8	10948.8	42079.6			582.02	131784	134554	76356.2	76452.2	77872.3	129887	79411.3			343.77	5631.28	10744.1	6784.99	7248.01	10281.1			528.77	21736.5	27513.5	20951.9	27513.5
	155.97	20985.5	27556.6	19847.1	23890.8	23076.9	19946.6	20183.6			529.02	32963.7	39842.9	10948	10948	39842.9			581.97	130740	129852	76279.9	76376.9	77819.9	125232	79262.2			343.72	5595.07	10582.8	6759.07	7214.76	10127.1			528.72	22415.6	27284.4	20946.6	27284.4
	155.92	20155.2	27086.8	19781.1	23536.9	22900.6	19879.1	20113.5			528.97	30519.1	37755.3	10947.3	10947.3	37755.3			581.92	128882	124387	76203.9	76301.9	77768.5	119812	79116.2			343.67	5746.5	10428.5	6733.16	7181.68	9979.94			528.67	21983.2	27066.2	20941	27066.2
	155.87	20013	26651.8	19715.1	23212.3	22729.7	19811.7	20043.5			528.92	28103.9	35813	10946.6	10946.6	35813			581.87	126424	118766	76128.6	76227.6	77718.3	114233	78973.3			343.62	5668.55	10280.5	6707.24	7148.75	9839.02			528.62	21339	26858.6	20935.6	26858.6
	155.82	19579.8	26247.6	19649.1	22913.2	22564	19744.2	19973.6			528.87	26530.4	34004.6	10946	10946	34004.6			581.82	122130	113401	76054.3	76154.2	77669.7	108906	78833.6			343.57	5428.93	10138.8	6681.31	7115.99	9704.09			528.57	21654.9	26661	20930.4	26661
	155.77	19123.8	25870.4	19583.1	22636.2	22403.2	19676.8	19903.7			528.82	25417.1	32321.7	10945.4	10945.4	32321.7			581.77	117005	108517	75981.6	76082.5	77623.3	104058	78697.7			343.52	5176.64	10002.6	6655.41	7083.4	9574.63			528.52	22202	26472.3	20925.1	26472.3
	155.72	18376.3	25517.4	19517.1	22378.7	22246.8	19609.5	19833.8			528.77	24455.7	30756.3	10944.8	10944.8	30756.3			581.72	112763	104206	75910.8	76012.7	77579.5	99780.6	78565.8			343.47	5315.48	9871.85	6629.52	7050.98	9450.4			528.47	21948.2	26291.7	20919.6	26291.7
	155.67	18005.2	25185.9	19451.1	22138.4	22094.6	19542.1	19764			528.72	23124.9	29298.9	10944.3	10944.3	29298.9			581.67	109021	100494	75841.6	75944.6	77538	96098.5	78437.7			343.42	5314.04	9746.05	6603.62	7018.7	9330.98			528.42	21506.6	26119.5	20914.2	26119.5
	155.62	18000.3	24873.7	19385	21913.3	21946.5	19474.7	19694.3			528.67	22173.3	27945.8	10943.8	10943.8	27945.8			581.62	105115	97344.7	75773.9	75877.8	77498.6	92977	78312.8			343.37	5273.71	9624.85	6577.72	6986.55	9216.01			528.37	21883.6	25954.9	20909	25954.9
	155.57	17698.3	24579	19319	21701.9	21802	19407.4	19624.7			528.62	21439.2	26688.3	10943.4	10943.4	26688.3			581.57	101275	94705.5	75707.6	75812.6	77461.4	90362.9	78191.3			343.32	5425.64	9508.08	6551.81	6954.55	9105.34			528.32	21592.1	25797.3	20903.6	25797.3
	155.52	17674.7	24299.8	19253	21502.4	21661.1	19340.1	19555			528.57	20818	25519.8	10943	10943	25519.8			581.52	97121.3	92512.8	75642.7	75748.8	77426.3	88192.8	78073			343.27	5242.32	9395.35	6525.9	6922.67	8998.58			528.27	21528.8	25646.5	20898.3	25646.5
	155.47	17748.1	24034.9	19186.9	21313.7	21523.5	19272.8	19485.5			528.52	20738.3	24434.3	10942.6	10942.6	24434.3			581.47	92822.5	90698.3	75579.5	75686.7	77393.7	86398.4	77958			343.22	5251.89	9286.54	6500	6890.93	8895.6			528.22	21831.3	25501.9	20893	25501.9
	155.42	17843.6	23782.8	19120.9	21134.7	21389	19205.6	19416			528.47	20569	23425	10942.2	10942.2	23425			581.42	90817.1	89203	75517.8	75626.1	77363.4	84920.8	77846.2			343.17	5251.98	9181.37	6474.09	6859.32	8796.14			528.17	21293.1	25363.3	20887.7	25363.3
	155.37	17424.1	23542.4	19054.8	20964.3	21257.5	19138.4	19346.6			528.42	20498	22488.9	10941.9	10941.9	22488.9			581.37	87654.6	87965.8	75456.9	75566.4	77334.7	83698.9	77736.8			343.12	5095.95	9079.57	6448.18	6827.83	8699.93			528.12	21498.8	25230.5	20882.5	25230.5
	155.32	17299.1	23312.7	18988.8	20801.8	21128.8	19071.2	19277.2			528.37	19679.9	21619.8	10941.6	10941.6	21619.8			581.32	83864.7	86937.1	75397.3	75507.8	77308	82683.1	77630			343.07	5100.86	8981.06	6422.29	6796.47	8606.88			528.07	21305.5	25103	20877.2	25103
	155.27	17231.8	23092.8	18922.7	20646.4	21002.7	19004	19207.9			528.32	19147.5	20813.1	10941.3	10941.3	20813.1			581.27	82522.8	86075.3	75339	75450.7	77283.6	81831.9	77526.1			343.02	5117.86	8885.55	6396.39	6765.22	8516.72			528.02	20823	24980.5	20872.1	24980.5
	155.22	17400.9	22881.8	18856.7	20497.3	20879	18936.8	19138.7			528.27	18876.3	20064.3	10941	10941	20064.3			581.22	80305.5	85344.6	75281.2	75394.1	77260.7	81109.5	77424.1			342.97	5001.51	8792.95	6370.48	6734.08	8429.35			527.97	21145.3	24862.9	20867.1	24862.9
	155.17	16844.7	22679	18790.6	20354	20757.7	18869.7	19069.5			528.22	18582.1	19368.8	10940.8	10940.8	19368.8			581.17	78718.7	84720.2	75224.3	75338.4	77239.5	80491	77324.2			342.92	4832	8703.08	6344.59	6703.06	8344.6			527.92	21354.3	24749.8	20862	24749.8
	155.12	16686.4	22483.8	18724.6	20216	20638.6	18802.6	19000.3			528.17	18713.6	18724.4	10940.6	10940.6	18724.4			581.12	77170.3	84179.8	75168	75283.3	77219.9	79954.4	77226.2			342.87	4724.67	8615.76	6318.7	6672.16	8262.3			527.87	21592.8	24640.8	20856.8	24640.8
	155.07	16825.3	22295.7	18658.5	20082.9	20521.6	18735.5	18931.2			528.12	17855.3	18126.7	10940.4	10940.4	18126.7			581.07	76689.8	83707.6	75112.2	75228.7	77201.8	79483.7	77130			342.82	4804.96	8530.91	6292.82	6641.37	8182.36			527.82	21078.7	24535.8	20851.5	24535.8
	155.02	16442.2	22114	18592.5	19954.1	20406.6	18668.4	18862.1			528.07	17810.6	17572.4	10940.2	10940.2	17572.4			581.02	74862.5	83291	75056.6	75174.4	77185	79066.2	77035.1			342.77	5081.79	8448.33	6266.93	6610.67	8104.59			527.77	21140.3	24434.9	20846.4	24434.9
	154.97	16715.6	21938.2	18526.4	19829.4	20293.5	18601.4	18793.1			528.02	17164.8	17058.6	10940.1	10940.1	17058.6			580.97	75157.5	82920.6	75001.7	75120.7	77170	78692.8	76942			342.72	5109.21	8367.94	6241.02	6580.05	8028.91			527.72	21166.7	24337.5	20841.3	24337.5
	154.92	16818.1	21768	18460.3	19708.3	20182.2	18534.3	18724.2			527.97	16318.3	16581.8	10939.9	10939.9	16581.8			580.92	74829	82589.3	74946.6	75067	77155.9	78356.3	76849.9			342.67	4942.34	8289.62	6215.11	6549.52	7955.21			527.67	21306.3	24243.7	20836.2	24243.7
	154.87	16511.9	21603	18394.3	19590.7	20072.6	18467.3	18655.2			527.92	15744.7	16140.6	10939.8	10939.8	16140.6			580.87	73339.1	82291.2	74891.6	75013.3	77143.1	78050.7	76759			342.62	4912.32	8213.25	6189.2	6519.09	7883.36			527.62	20795.4	24153.1	20831	24153.1
	154.82	16704.1	21442.8	18328.2	19476.1	19964.7	18400.3	18586.4			527.87	15538.7	15732	10939.7	10939.7	15732			580.82	72477.1	82022.2	74837.2	74960.3	77132.1	77772.1	76669.6			342.57	4723.06	8138.79	6163.3	6488.76	7813.33			527.57	20840.2	24065.8	20826	24065.8
	154.77	16554.2	21287.1	18262.2	19364.5	19858.3	18333.3	18517.6			527.82	15066.2	15353.5	10939.6	10939.6	15353.5			580.77	72589.4	81778.6	74783.2	74907.5	77122.6	77516.5	76581.5			342.52	4691.06	8066.08	6137.41	6458.52	7744.97			527.52	20876.3	23981.6	20821	23981.6
	154.72	16604.1	21135.5	18196.1	19255.4	19753.3	18266.4	18448.8			527.77	14637.4	15003.1	10939.5	10939.5	15003.1			580.72	71071	81556.8	74729	74854.8	77114.4	77280.4	76494.2			342.47	4779.54	7995.09	6111.52	6428.37	7678.24			527.47	20415.4	23900	20816	23900
	154.67	16484	20987.9	18130.1	19148.9	19649.8	18199.5	18380.1			527.72	14393.9	14678.5	10939.4	10939.4	14678.5			580.67	70366.1	81355.3	74675.4	74802.6	77108.1	77062.4	76408.4			342.42	4818.9	7925.71	6085.62	6398.3	7613.02			527.42	20849.4	23821.5	20811.1	23821.5
	154.62	16366.1	20844	18064	19044.6	19547.5	18132.5	18311.4			527.67	13859.6	14378.6	10939.4	10939.4	14378.6			580.62	69986.8	81171.5	74622.1	74750.7	77103.5	76859.8	76323.8			342.37	4832.31	7857.82	6059.71	6368.3	7549.23			527.37	21068.6	23745.4	20806.1	23745.4
	154.57	16207.3	20703.4	17998	18942.4	19446.6	18065.6	18242.7			527.62	13727.2	14101.3	10939.3	10939.3	14101.3			580.57	70519.3	81003.6	74568.8	74698.9	77100.4	76670.7	76240.1			342.32	4673.4	7791.43	6033.81	6338.38	7486.85			527.32	21074.2	23671.6	20801	23671.6
	154.52	16220.9	20566.1	17931.9	18842.1	19346.9	17998.7	18174.1			527.57	13319.7	13844.9	10939.2	10939.2	13844.9			580.52	70479.2	80849.6	74515.4	74646.9	77098.7	76493.2	76156.9			342.27	4749.01	7726.4	6007.91	6308.55	7425.76			527.27	21097.8	23600.2	20795.9	23600.2
	154.47	16153.4	20431.8	17865.9	18743.7	19248.3	17931.8	18105.6			527.52	13117.2	13608	10939.2	10939.2	13608			580.47	69923.3	80708.4	74461.9	74595	77098.6	76326.1	76074.6			342.22	4773.23	7662.73	5982	6278.79	7365.94			527.22	21040.5	23531	20790.8	23531
	154.42	16286.6	20300.4	17799.8	18647	19150.8	17865	18037			527.47	12904.9	13388.9	10939.2	10939.2	13388.9			580.42	69037.9	80579.4	74408.7	74543.3	77100.3	76168.7	75993.2			342.17	4973.87	7600.31	5956.09	6249.09	7307.31			527.17	20814.9	23464	20785.7	23464
	154.37	16092.8	20171.6	17733.8	18551.8	19054.4	17798.2	17968.5			527.42	12868.5	13186.9	10939.1	10939.1	13186.9			580.37	69755.5	80461.6	74355.8	74491.9	77104.1	76020	75912.8			342.12	4924.46	7539.08	5930.17	6219.45	7249.79			527.12	20575.9	23399.2	20780.7	23399.2
	154.32	16189.8	20045.4	17667.7	18458.1	18959	17731.3	17900.1			527.37	12652.1	13000.4	10939.1	10939.1	13000.4			580.32	69560.7	80353.5	74302.5	74440.3	77109.3	75878.6	75832.9			342.07	4939.78	7479.02	5904.24	6189.89	7193.38			527.07	20800.7	23336.4	20775.7	23336.4
	154.27	15753.5	19921.5	17601.7	18365.8	18864.5	17664.5	17831.7			527.32	12399.4	12828.5	10939.1	10939.1	12828.5			580.27	69214.7	80254.8	74249.4	74388.7	77116.5	75743.9	75753.7			342.02	4899.03	7420.04	5878.31	6160.38	7137.98			527.02	20682.1	23275.4	20770.7	23275.4
	154.22	15948.4	19800	17535.6	18274.8	18771	17597.7	17763.3			527.27	12358.8	12669.9	10939.1	10939.1	12669.9			580.22	69107.3	80164.9	74196.3	74337.3	77125.9	75615.4	75675.2			341.97	4826.37	7362.15	5852.39	6130.95	7083.59			526.97	20357.7	23216.2	20765.8	23216.2
	154.17	15826.4	19680.5	17469.6	18184.9	18678.4	17530.9	17695			527.22	12166.7	12523.6	10939	10939	12523.6			580.17	68716.9	80083.3	74143.2	74285.9	77137.2	75492.5	75597.5			341.92	4925.72	7305.27	5826.47	6101.58	7030.15			526.92	20120	23158.9	20760.9	23158.9
	154.12	15697	19563.1	17403.5	18096.2	18586.6	17464.1	17626.7			527.17	12097.8	12389	10939	10939	12389			580.12	69300.3	80009.6	74090.3	74234.7	77150.8	75374.7	75520.4			341.87	4779.74	7249.33	5800.53	6072.27	6977.6			526.87	20718	23103.4	20756.2	23103.4
	154.07	16071.7	19447.5	17337.5	18008.6	18495.6	17397.4	17558.4			527.12	12030.2	12265	10939	10939	12265			580.07	68512.7	79943	74037.2	74183.3	77166.4	75261.2	75443.8			341.82	4732.8	7194.35	5774.61	6043.02	6925.94			526.82	20339	23049.2	20751.2	23049.2
	154.02	15752.4	19333.8	17271.4	17921.9	18405.4	17330.6	17490.2			527.07	12266.7	12151	10939	10939	12151			580.02	68091.6	79883.8	73984.3	74132.2	77184.6	75152.1	75367.9			341.77	4705.51	7140.25	5748.69	6013.84	6875.1			526.77	20442.1	22996.7	20746.4	22996.7
	153.97	16213.1	19221.9	17205.4	17836.2	18316	17263.9	17422			527.02	12170.6	12046.2	10939	10939	12046.2			579.97	68433.2	79831.5	73931.6	74081.2	77205.4	75046.8	75292.8			341.72	4771.98	7087.02	5722.77	5984.72	6825.06			526.72	20593.9	22945.5	20741.5	22945.5
	153.92	15981.6	19111.5	17139.4	17751.4	18227.2	17197.2	17353.8			526.97	11868.7	11949.7	10939	10939	11949.7			579.92	68694.4	79785.6	73878.7	74030.2	77228.6	74944.9	75218			341.67	4696.07	7034.6	5696.84	5955.65	6775.78			526.67	20467.5	22895.8	20736.5	22895.8
	153.87	16005.4	19002.8	17073.3	17667.3	18139.2	17130.5	17285.7			526.92	12013.9	11861.1	10939	10939	11861.1			579.87	69466.2	79746	73825.7	73979	77254.3	74846	75143.7			341.62	4774.52	6982.95	5670.92	5926.64	6727.23			526.62	20521.8	22847.4	20731.7	22847.4
	153.82	15596.2	18895.5	17007.3	17584.1	18051.8	17063.8	17217.6			526.87	11790.7	11779.8	10939	10939	11779.8			579.82	68666.1	79712.2	73772.4	73927.6	77282.5	74749.7	75069.5			341.57	4874.55	6932.07	5644.98	5897.68	6679.38			526.57	20942.1	22800.3	20726.7	22800.3
	153.77	15790	18789.6	16941.2	17501.6	17965.1	16997.1	17149.5			526.82	11933.4	11705.2	10939	10939	11705.2			579.77	67851.3	79684.8	73719.3	73876.5	77313.9	74656.3	74996.1			341.52	4781.97	6881.89	5619.04	5868.76	6632.18			526.52	20380.3	22754.3	20721.7	22754.3
	153.72	16190.6	18685	16875.2	17419.8	17878.9	16930.5	17081.5			526.77	11693.3	11636.8	10939.1	10939.1	11636.8			579.72	67893.7	79663.8	73666.6	73825.7	77348.8	74565.5	74923.5			341.47	4783.95	6832.43	5593.1	5839.9	6585.64			526.47	20271.1	22709.6	20716.8	22709.6
	153.67	16019.8	18581.8	16809.2	17338.7	17793.4	16863.8	17013.5			526.72	11420.1	11574.1	10939.1	10939.1	11574.1			579.67	68097.5	79648.6	73613.8	73774.9	77386.7	74477.1	74851.3			341.42	4930.48	6783.63	5567.17	5811.08	6539.72			526.42	20842.9	22666.2	20712	22666.2
	153.62	15530.3	18479.7	16743.2	17258.1	17708.4	16797.2	16945.5			526.67	11657.3	11516.6	10939.1	10939.1	11516.6			579.62	67647.8	79639.3	73560.9	73724.1	77427.9	74390.6	74779.4			341.37	4982.49	6735.45	5541.21	5782.3	6494.36			526.37	20390.7	22623.7	20706.9	22623.7
	153.57	15727.8	18378.8	16677.1	17178.2	17624	16730.5	16877.5			526.62	11610	11464.1	10939.1	10939.1	11464.1			579.57	67626.5	79636	73508.2	73673.4	77472.8	74306.1	74708.2			341.32	4555.71	6687.9	5515.26	5753.57	6449.59			526.32	20533	22582.3	20702	22582.3
	153.52	15846.4	18279.1	16611.1	17098.8	17540	16663.9	16809.6			526.57	11594.3	11416	10939.1	10939.1	11416			579.52	68457.6	79638.7	73455.5	73622.8	77521.4	74223.5	74637.3			341.27	4704.86	6640.97	5489.33	5724.91	6405.38			526.27	20371.5	22542	20697.1	22542
	153.47	15466.9	18180.4	16545.1	17020	17456.6	16597.3	16741.7			526.52	11269.1	11372	10939.1	10939.1	11372			579.47	68297.1	79647.1	73402.4	73571.9	77573.8	74142.1	74566.5			341.22	4840.37	6594.61	5463.39	5696.29	6361.7			526.22	20641.9	22502.7	20692.2	22502.7
	153.42	15691.5	18082.7	16479	16941.6	17373.7	16530.7	16673.8			526.47	11390.4	11331.8	10939.2	10939.2	11331.8			579.42	67597.1	79661.6	73349.4	73521.1	77630.1	74062.3	74496.2			341.17	4833.37	6548.79	5437.44	5667.7	6318.52			526.17	20584.9	22464.2	20687.3	22464.2
	153.37	15668.2	17986	16413	16863.7	17291.2	16464.1	16606			526.42	11288.5	11295.2	10939.2	10939.2	11295.2			579.37	67933.1	79682.5	73296.6	73470.6	77691	73984.2	74426.4			341.12	4677.01	6503.49	5411.48	5639.15	6275.81			526.12	20715.2	22426.7	20682.3	22426.7
	153.32	15167.3	17890.2	16347	16786.3	17209.2	16397.6	16538.2			526.37	10993.8	11261.7	10939.2	10939.2	11261.7			579.32	67920.2	79709.5	73243.6	73419.9	77756.3	73907.2	74356.9			341.07	4658.63	6458.72	5385.54	5610.66	6233.6			526.07	20736.6	22390	20677.3	22390
	153.27	15510.5	17795.3	16281	16709.3	17127.6	16331	16470.4			526.32	11054.9	11231.2	10939.2	10939.2	11231.2			579.27	67216.8	79742.9	73190.7	73369.3	77826.4	73831.5	74287.8			341.02	4668.35	6414.44	5359.59	5582.21	6191.83			526.02	20390.8	22354.2	20672.3	22354.2
	153.22	15926.5	17701.3	16214.9	16632.7	17046.4	16264.4	16402.6			526.27	11266	11203.4	10939.3	10939.3	11203.4			579.22	67660.6	79783.4	73138	73319	77902	73757.1	74219.2			340.97	4962.73	6370.65	5333.64	5553.79	6150.5			525.97	20454.1	22319.2	20667.4	22319.2
	153.17	15873	17608.1	16148.9	16556.5	16965.7	16197.9	16334.9			526.22	11454.7	11178.1	10939.3	10939.3	11178.1			579.17	67090.2	79830.3	73085.1	73268.5	77982.6	73683.7	74150.8			340.92	4810.77	6327.3	5307.67	5525.4	6109.57			525.92	20322.5	22285.1	20662.5	22285.1
	153.12	16014.3	17515.7	16082.9	16480.6	16885.3	16131.4	16267.2			526.17	11608.4	11155.1	10939.3	10939.3	11155.1			579.12	67747	79884.4	73032.4	73218.3	78068.9	73611.4	74082.9			340.87	4784.38	6284.39	5281.71	5497.05	6069.04			525.87	20322.6	22251.8	20657.6	22251.8
	153.07	15963.4	17424.1	16016.9	16405.2	16805.3	16064.9	16199.5			526.12	11172.9	11134.1	10939.4	10939.4	11134.1			579.07	66753.9	79945.6	72979.4	73167.9	78161.1	73539.8	74015.1			340.82	4836.02	6241.92	5255.75	5468.74	6028.92			525.82	20492.6	22219.2	20652.7	22219.2
	153.02	15981.7	17333.2	15950.9	16330	16725.7	15998.3	16131.9			526.07	11352	11115.1	10939.4	10939.4	11115.1			579.02	67199.3	80014.6	72926.8	73117.8	78259.8	73469.5	73948			340.77	4731.11	6199.85	5229.78	5440.47	5989.16			525.77	20493.9	22187.3	20647.8	22187.3
	152.97	15811.4	17242.9	15884.9	16255.2	16646.4	15931.9	16064.2			526.02	11467.4	11097.9	10939.4	10939.4	11097.9			578.97	67447.3	80091.5	72874	73067.7	78365.2	73399.7	73880.9			340.72	4687.97	6158.19	5203.81	5412.23	5949.77			525.72	20298	22156	20642.9	22156
	152.92	15626.2	17153.4	15818.9	16180.7	16567.5	15865.4	15996.6			525.97	11067.4	11082.2	10939.5	10939.5	11082.2			578.92	66909.4	80176.3	72821.1	73017.5	78477.4	73330.7	73814.1			340.67	4847.24	6116.93	5177.85	5384.04	5910.74			525.67	20260.5	22125.5	20638	22125.5
	152.87	15928.5	17064.5	15752.9	16106.4	16488.8	15798.9	15929.1			525.92	10858.4	11068	10939.5	10939.5	11068			578.87	67739.8	80269.8	72768.4	72967.5	78597.2	73262.6	73747.7			340.62	4798.2	6076.02	5151.88	5355.86	5872.03			525.62	20341.5	22095.7	20633.2	22095.7
	152.82	15472.3	16976.2	15686.9	16032.5	16410.6	15732.4	15861.5			525.87	11218.7	11055.1	10939.5	10939.5	11055.1			578.82	67367.5	80372	72715.3	72917.2	78724.7	73194.8	73681.2			340.57	4696.03	6035.48	5125.9	5327.73	5833.66			525.57	20162.3	22066.4	20628.3	22066.4
	152.77	15258.1	16888.5	15620.9	15958.8	16332.6	15665.9	15794			525.82	11380.4	11043.5	10939.6	10939.6	11043.5			578.77	67149.2	80483.6	72662.4	72867.2	78860.7	73127.8	73615.2			340.52	4512.83	5995.29	5099.94	5299.63	5795.6			525.52	20321.2	22037.9	20623.5	22037.9
	152.72	15451.3									525.77	11125.1	11032.9	10939.6	10939.6	11032.9			578.72	68144.1	80605.5	72609.5	72817.2	79005.9	73061.4	73549.4			340.47	4661.23	5955.46	5073.98	5271.58	5757.86			525.47	20506.1	22009.8	20618.6	22009.8
	152.67	15695.4									525.72	10911.7	11023.4	10939.6	10939.6	11023.4			578.67	68414.5	80737.1	72556.2	72766.9	79160.1	72995.2	73483.6			340.42	4820.58	5915.94	5048.01	5243.55	5720.41			525.42	20413.3	21982.2	20613.6	21982.2
	152.62	15595.6									525.67	11191.4	11014.8	10939.7	10939.7	11014.8			578.62	67583.8	80879.6	72502.8	72716.6	79324.2	72929.5	73417.8			340.37	4847.43	5876.72	5022.03	5215.53	5683.22			525.37	20412.3	21955.2	20608.7	21955.2
	152.57	15749.4									525.62	11223.5	11007.1	10939.7	10939.7	11007.1			578.57	66952.2	81034.1	72449.7	72666.6	79499.4	72864.5	73352.6			340.32	4810.28	5837.81	4996.04	5187.55	5646.31			525.32	20487.7	21928.7	20603.8	21928.7
	152.52	16002									525.57	11056.8	11000.1	10939.8	10939.8	11000.1			578.52	68236.6	81201	72396.8	72616.9	79686.4	72800.3	73287.9			340.27	4791.08	5799.2	4970.06	5159.59	5609.67			525.27	20082.8	21902.7	20598.8	21902.7
	152.47	15742.1									525.52	11034.4	10993.8	10939.8	10939.8	10993.8			578.47	67620.6	81380.8	72343.4	72566.8	79885.5	72736	73222.8			340.22	4884.09	5760.88	4944.07	5131.67	5573.28			525.22	20538.4	21877.3	20594	21877.3
	152.42	15548									525.47	11284.2	10988.1	10939.8	10939.8	10988.1			578.42	67752.6	81574.4	72290.2	72516.9	80097.6	72672.3	73158.2			340.17	4855.35	5722.83	4918.07	5103.76	5537.15			525.17	20525.2	21852.3	20589	21852.3
	152.37	15388.9									525.42	11062.7	10983	10939.9	10939.9	10983			578.37	68195.4	81782.7	72237	72467.1	80323.7	72609	73093.8			340.12	4892.08	5685.05	4892.08	5075.89	5501.24			525.12	20468.3	21827.7	20584.1	21827.7
	152.32	15591.4									525.37	11067	10978.4	10939.9	10939.9	10978.4			578.32	68079.7	82006.5	72183.5	72417.1	80564.7	72545.9	73029.4											525.07	20752.9	21803.6	20579.1	21803.6
	152.27	15721.9									525.32	10960.5	10974.3	10940	10940	10974.3			578.27	68522.7	82247.1	72130.1	72367.3	80821.8	72483.2	72965.2											525.02	20141.9	21779.9	20574.1	21779.9
	152.22	15450.8									525.27	10826.7	10970.6	10940	10940	10970.6			578.22	69238.5	82505.9	72076.5	72317.3	81096.4	72420.7	72901.1											524.97	20094.4	21756.7	20569.2	21756.7
	152.17	15308									525.22	10999.2	10967.3	10940	10940	10967.3			578.17	69766.9	82783.2	72022.6	72267.1	81388.9	72358.1	72836.8											524.92	20413	21734	20564.4	21734
	152.12	15190.2									525.17	11042.7	10964.4	10940.1	10940.1	10964.4			578.12	69669	83080.9	71968.4	72216.8	81701.2	72295.7	72772.5											524.87	20639.2	21711.6	20559.5	21711.6
	152.07	15473.9									525.12	11044.9	10961.7	10940.1	10940.1	10961.7			578.07	69607.9	83400.8	71914.3	72166.6	82035.1	72233.6	72708.4											524.82	20545	21689.5	20554.5	21689.5
	152.02	15830.7									525.07	11133.3	10959.4	10940.2	10940.2	10959.4			578.02	69952.2	83744.4	71860.2	72116.5	82392.3	72171.8	72644.5											524.77	20570.4	21667.8	20549.5	21667.8
	151.97	15373									525.02	10784.3	10957.3	10940.2	10940.2	10957.3			577.97	70511.8	84114.2	71805.9	72066.4	82774.9	72110.1	72580.6											524.72	20628	21646.4	20544.5	21646.4
	151.92	15029.9									524.97	10733.1	10955.4	10940.2	10940.2	10955.4			577.92	70931.6	84510.9	71751.4	72016.1	83184.1	72048.5	72516.7											524.67	20777.5	21625.4	20539.4	21625.4
	151.87	15026.9									524.92	10911.5	10953.7	10940.3	10940.3	10953.7			577.87	70564.2	84937.5	71696.8	71965.7	83622.5	71986.9	72452.7											524.62	20148.1	21604.7	20534.3	21604.7
	151.82	15453.1									524.87	10601	10952.2	10940.3	10940.3	10952.2			577.82	72202.4	85396.7	71642.2	71915.5	84093.1	71925.6	72389.1											524.57	20233.5	21584.5	20529.5	21584.5
	151.77	15692.8									524.82	10750.2	10950.9	10940.4	10940.4	10950.9			577.77	72240.8	85890.7	71587	71864.8	84597.9	71864	72324.9											524.52	20416.5	21564.6	20524.6	21564.6
	151.72	15779.4									524.77	10925.4	10949.7	10940.4	10940.4	10949.7			577.72	73488.2	86423.9	71531.7	71814.2	85141.5	71802.5	72260.9											524.47	20854.4	21545	20519.6	21545
	151.67	15373.8									524.72	10762.1	10948.7	10940.4	10940.4	10948.7			577.67	74899.9	86998.1	71476	71763.2	85725.5	71740.7	72196.5											524.42	20514.5	21525.5	20514.5	21525.5
	151.62	15616.4									524.67	10970.9	10947.8	10940.5	10940.5	10947.8			577.62	75235.7	87617.9	71419.7	71711.8	86354.8	71678.6	72131.8
	151.57	15991.7									524.62	10856.6	10946.9	10940.5	10940.5	10946.9			577.57	75898	88288.5	71363.2	71660.3	87034.3	71616.5	72067
	151.52	15240.8									524.57	10613.7	10946.2	10940.6	10940.6	10946.2			577.52	76044.9	89015	71306.4	71608.7	87769.4	71554.3	72002.1
	151.47	15256.7									524.52	10793.4	10945.6	10940.6	10940.6	10945.6			577.47	78349.6	89805	71249.6	71557.1	88567.4	71492.2	71937.2
	151.42	15332.3									524.47	10902.2	10945	10940.6	10940.6	10945			577.42	78836.2	90662.7	71191.9	71504.8	89432.7	71429.3	71871.6
	151.37	15467.6									524.42	11382.4	10944.5	10940.7	10940.7	10944.5			577.37	81475.5	91598.3	71134	71452.4	90375.5	71366.4	71805.9
	151.32	15145.6									524.37	11253.4	10944.1	10940.7	10940.7	10944.1			577.32	83079.1	92620.9	71075	71399.1	91404.9	71302.7	71739.3
	151.27	15167.6									524.32	10764.9	10943.7	10940.8	10940.8	10943.7			577.27	85613.3	93742.6	71015.4	71345.3	92532.8	71238.4	71672.1
	151.22	15469.2									524.27	11105.2	10943.4	10940.8	10940.8	10943.4			577.22	86699.2	94978.4	70954.8	71290.7	93774.5	71173.3	71604.1
	151.17	15476.1									524.22	11097.1	10943.1	10940.8	10940.8	10943.1			577.17	90109.3	96342.1	70893.7	71235.8	95143.6	71107.9	71535.8
	151.12	15218.1									524.17	10793.6	10942.9	10940.9	10940.9	10942.9			577.12	92608.1	97853.3	70831.3	71179.8	96659.9	71041.2	71466.3
	151.07	15189.1									524.12	10902.9	10942.7	10940.9	10940.9	10942.7			577.07	94786.2	99535	70767.9	71122.9	98346.2	70973.7	71395.9
	151.02	15195.6									524.07	10884.3	10942.5	10941	10941	10942.5			577.02	97992	101414	70703.7	71065.4	100229	70905.5	71324.8
	150.97	15308.3									524.02	10736.9	10942.3	10941	10941	10942.3			576.97	101733	103522	70638.2	71006.8	102341	70836.1	71252.5
	150.92	15598.8									523.97	10834.3	10942.2	10941	10941	10942.2			576.92	107018	105889	70571.2	70946.9	104711	70765.4	71178.9
	150.87	15304.6									523.92	10701.1	10942.1	10941.1	10941.1	10942.1			576.87	110832	108557	70502.2	70885.2	107382	70692.7	71103.3
	150.82	15257									523.87	10856.3	10942	10941.1	10941.1	10942			576.82	115841	111571	70431.7	70822.2	110399	70618.6	71026.3
	150.77	15419.8									523.82	10961.9	10941.9	10941.1	10941.1	10941.9			576.77	121423	114981	70359.2	70757.4	113811	70542.7	70947.5
	150.72	15115.8									523.77	10995.8	10941.9	10941.2	10941.2	10941.9			576.72	127589	118846	70284.6	70690.8	117678	70464.6	70866.6
	150.67	15117.3									523.72	10894.7	10941.8	10941.2	10941.2	10941.8			576.67	134703	123215	70207.5	70621.9	122048	70384.3	70783.4
	150.62	15374.1									523.67	10860	10941.8	10941.3	10941.3	10941.8			576.62	140725	128156	70127.7	70550.6	126990	70301.3	70697.5
	150.57	14962.3									523.62	10973.7	10941.8	10941.3	10941.3	10941.8			576.57	148915	133734	70045.6	70477.1	132568	70216.1	70609.4
	150.52	15188.5									523.57	11168.4	10941.7	10941.3	10941.3	10941.7			576.52	157993	140015	69960.2	70400.8	138849	70127.7	70518.2
	150.47	15336.7									523.52	10824.9	10941.7	10941.4	10941.4	10941.7			576.47	166118	147073	69871.4	70321.2	145907	70035.9	70423.6
	150.42	15552									523.47	11079.6	10941.7	10941.4	10941.4	10941.7			576.42	176789	154955	69779.4	70238.7	153787	69941	70325.9
											523.42	10800.2	10941.7	10941.5	10941.5	10941.7			576.37	186446	163722	69683.2	70152.4	162554	69842.1	70224.1
											523.37	10641	10941.7	10941.5	10941.5	10941.7			576.32	195378	173422	69583.3	70062.7	172251	69739.4	70118.7
											523.32	10681.1	10941.7	10941.5	10941.5	10941.7			576.27	206625	184083	69479.9	69969.8	182910	69633.4	70009.8
											523.27	10773.7	10941.7	10941.6	10941.6	10941.7			576.22	216135	195722	69372.1	69873	194545	69523	69896.7
											523.22	10922.4	10941.8	10941.6	10941.6	10941.8			576.17	228677	208278	69260.7	69772.8	207098	69409.1	69780
											523.17	10896.8	10941.8	10941.6	10941.6	10941.8			576.12	239302	221681	69144.4	69668.1	220497	69290.3	69658.5
											523.12	10742	10941.8	10941.7	10941.7	10941.8			576.07	250763	235778	69023.9	69559.6	234590	69167.4	69532.9
											523.07	10599.8	10941.8	10941.7	10941.7	10941.8			576.02	259718	250327	68899	69447.2	249133	69040.2	69403
											523.02	10793.4	10941.8	10941.8	10941.8	10941.8			575.97	268879	264988	68770.6	69331.7	263789	68909.5	69269.6
											522.97	10950.1	10941.9	10941.8	10941.8	10941.9			575.92	278334	279240	68638.6	69213	278035	68775.3	69132.7
											522.92	10737.9	10941.9	10941.8	10941.8	10941.9			575.87	283894	292490	68502.9	69091.2	291278	68637.5	68992.2
											522.87	10725.3	10941.9	10941.9	10941.9	10941.9			575.82	291326	304027	68365.1	68967.7	302807	68497.5	68849.7
											522.82	10678.5	10941.9	10941.9	10941.9	10941.9			575.77	296604	313106	68224.3	68841.7	311878	68354.7	68704.2
											522.77	10812.1	10942	10941.9	10941.9	10942			575.72	299702	319056	68081.5	68714.3	317819	68209.8	68556.7
											522.72	10673.9	10942	10942	10942	10942			575.67	301695	321369	67937.4	68586.2	320123	68063.7	68408.1
											522.67	10744.9	10942	10942	10942	10942			575.62	301631	319847	67792.5	68457.9	318591	67916.9	68258.7
											522.62	10593.2	10942	10942	10942	10942			575.57	298893	314609	67647.5	68330.2	313342	67770	68109.3
											522.57	10863.7	10942.1	10942	10942	10942.1			575.52	296228	306079	67503.6	68204.1	304800	67624.2	67961
											522.52	10614	10942.1	10942.1	10942.1	10942.1			575.47	289616	294878	67360.6	68079.8	293587	67479.4	67813.8
											522.47	10729	10942.1	10942.1	10942.1	10942.1			575.42	282512	281775	67220.1	67958.7	280470	67337.2	67669
											522.42	10552.8	10942.1	10942.1	10942.1	10942.1			575.37	276589	267485	67082.3	67841	266166	67197.6	67527
											522.37	10771.4	10942.2	10942.2	10942.2	10942.2			575.32	264555	252652	66946.7	67726.4	251318	67060.4	67387.3
											522.32	10939.5	10942.2	10942.2	10942.2	10942.2			575.27	255073	237801	66815.7	67617.3	236450	66927.7	67252.2
											522.27	10599.1	10942.2	10942.2	10942.2	10942.2			575.22	243057	223304	66688.2	67512.8	221936	66798.7	67120.8
											522.22	10748.6	10942.3	10942.2	10942.2	10942.3			575.17	231126	209471	66565.4	67413.7	208085	66674.2	66994
											522.17	10700.1	10942.3	10942.3	10942.3	10942.3			575.12	219134	196460	66447.1	67320.2	195054	66554.4	66871.8
											522.12	10669.7	10942.3	10942.3	10942.3	10942.3			575.07	205489	184371	66333.4	67232.5	182946	66439.1	66754.2
											522.07	10572.8	10942.3	10942.3	10942.3	10942.3			575.02	194770	173252	66224.8	67151.1	171804	66329.1	66641.9
											522.02	10604.7	10942.4	10942.4	10942.4	10942.4			574.97	182769	163094	66120.4	67075	161623	66223.2	66533.7
											521.97	10607.5	10942.4	10942.4	10942.4	10942.4			574.92	172402	153899	66020.5	67004.8	152404	66121.9	66430.2
											521.92	10533.7	10942.4	10942.4	10942.4	10942.4			574.87	160453	145614	65924.6	66939.9	144093	66024.6	66330.6
											521.87	10600.1	10942.4	10942.4	10942.4	10942.4			574.82	149351	138186	65833.2	66881.1	136637	65931.9	66235.7
											521.82	10830.8	10942.4	10942.4	10942.4	10942.4			574.77	139475	131553	65746.1	66828.2	129975	65843.4	66145
											521.77	11171.9	10942.5	10942.5	10942.5	10942.5			574.72	130732	125643	65662.8	66780.7	124034	65758.8	66058.1
											521.72	10828.7	10942.5	10942.5	10942.5	10942.5			574.67	124035	120403	65582.7	66738.3	118761	65677.5	65974.6
											521.67	10711.9	10942.5	10942.5	10942.5	10942.5			574.62	117130	115760	65505.2	66700.3	114082	65598.7	65893.8
											521.62	10738	10942.5	10942.5	10942.5	10942.5			574.57	110201	111649	65430.4	66667.1	109935	65522.6	65815.5
											521.57	10690	10942.5	10942.5	10942.5	10942.5			574.52	105413	108011	65358.2	66638.6	106258	65449.2	65740
											521.52	10537.8	10942.5	10942.5	10942.5	10942.5			574.47	101138	104785	65287.8	66614.4	102990	65377.6	65666.3
											521.47	10539.4	10942.6	10942.6	10942.6	10942.6			574.42	96876.6	101929	65219	66594.3	100090	65307.7	65594.3
											521.42	10379.4	10942.6	10942.6	10942.6	10942.6			574.37	91779.4	99391.3	65151.8	66578.5	97504.9	65239.3	65523.9
											521.37	10502.5	10942.6	10942.6	10942.6	10942.6			574.32	88816.9	97131.9	65086.5	66567.6	95195.4	65173	65455.5
											521.32	10639.2	10942.6	10942.6	10942.6	10942.6			574.27	85947.3	95113.6	65022.4	66560.9	93124	65107.8	65388.3
											521.27	10429.5	10942.6	10942.6	10942.6	10942.6			574.22	84210.4	93303.2	64959.4	66558.7	91256.8	65043.6	65322.1
											521.22	10886.5	10942.6	10942.6	10942.6	10942.6			574.17	82428.1	91677.4	64897	66560.8	89570.6	64980.2	65256.7
											521.17	10594.4	10942.6	10942.6	10942.6	10942.6			574.12	80504.6	90210.5	64835.2	66567.5	88039.4	64917.4	65191.9
											521.12	10789.8	10942.6	10942.6	10942.6	10942.6			574.07	79115.5	88883.2	64774.2	66579.1	86643.3	64855.3	65128
											521.07	10993.6	10942.6	10942.6	10942.6	10942.6			574.02	78852.8	87678.3	64713.7	66595.9	85365.1	64793.8	65064.5
											521.02	10791.8	10942.7	10942.7	10942.7	10942.7			573.97	77891.9	86580.3	64653.2	66617.9	84188.5	64732.4	65001.2
											520.97	10645.3	10942.7	10942.7	10942.7	10942.7			573.92	76010.2	85580.2	64593.1	66645.6	83104.4	64671.4	64938.2
											520.92	10507.2	10942.7	10942.7	10942.7	10942.7			573.87	75959.6	84667	64533.8	66680	82101.2	64611	64876
											520.87	10608.9	10942.7	10942.7	10942.7	10942.7			573.82	72876	83831.8	64474.3	66720.8	81169.4	64550.7	64813.9
											520.82	10374.1	10942.7	10942.7	10942.7	10942.7			573.77	73059.1	83068.8	64416.1	66769.9	80302.8	64491.6	64752.9
											520.77	10474.6	10942.7	10942.7	10942.7	10942.7			573.72	73309.6	82370.2	64357.8	66826.9	79492.5	64432.3	64691.8
											520.72	10690	10942.7	10942.7	10942.7	10942.7			573.67	72667.3	81732.8	64299.3	66892.2	78735	64373	64630.7
											520.67	10895	10942.7	10942.7	10942.7	10942.7			573.62	71928.8	81152.1	64241.1	66967.1	78024.6	64313.9	64569.8
											520.62	10761.3	10942.7	10942.7	10942.7	10942.7			573.57	72307.1	80624.8	64183.2	67052.6	77357.3	64255.1	64509.3
											520.57	10764.8	10942.7	10942.7	10942.7	10942.7			573.52	71846.7	80147.8	64125.1	67149.4	76728.9	64196.2	64448.6
											520.52	10694.3	10942.7	10942.7	10942.7	10942.7			573.47	71126.3	79719.1	64067.1	67259.2	76135.7	64137.4	64388
											520.47	10942.7	10942.7	10942.7	10942.7	10942.7			573.42	71187.9	79337.9	64009.4	67383.2	75576.2	64078.9	64327.8
																			573.37	71748.6	79002.7	63951.6	67522.8	75046.8	64020.3	64267.5
																			573.32	72186.8	78712.6	63893.6	67679.8	74545.1	63961.5	64207.1
																			573.27	71844.9	78467.6	63835.4	67856.1	74068.8	63902.6	64146.4
																			573.22	72084.7	78268.6	63777.3	68055	73615.9	63843.8	64085.9
																			573.17	72261.5	78116.5	63719.1	68278.4	73185.4	63784.8	64025.3
																			573.12	72746	78013.2	63660.8	68530	72775.3	63725.8	63964.7
																			573.07	72754.2	77961.1	63602.4	68813.8	72383.9	63666.6	63903.9
																			573.02	73689.4	77963.9	63543.8	69134.9	72010.1	63607.4	63843.1
																			572.97	74346	78026.3	63484.9	69499.4	71652.1	63547.8	63781.9
																			572.92	74572.9	78154.4	63425.8	69913.9	71309.5	63487.9	63720.4
																			572.87	76252.4	78356.9	63366.5	70388.3	70981.1	63427.9	63658.9
																			572.82	76606.3	78644.1	63306.5	70934.1	70665.4	63367.3	63596.8
																			572.77	77351.9	79030.6	63246.4	71566.7	70362	63306.6	63534.5
																			572.72	79338.6	79535.4	63186	72306.1	70069.8	63245.5	63471.9
																			572.67	81282.2	80179.9	63124.8	73173.8	69788.1	63183.7	63408.6
																			572.62	82339.4	80993.8	63062.8	74200.6	69516	63121.1	63344.5
																			572.57	85022.8	82013.3	63000.4	75423.3	69253.1	63058	63280
																			572.52	88242	83281.1	62936.9	76885.1	68998.2	62994	63214.5
																			572.47	90037	84849.6	62872.2	78639.3	68750.4	62928.7	63147.7
																			572.42	92923.7	86773.3	62806.7	80740.2	68510.3	62862.6	63080.2
																			572.37	96426.6	89117	62740.1	83253.7	68276.6	62795.5	63011.7
																			572.32	100252	91947.7	62672.2	86246.9	68048.6	62726.9	62941.7
																			572.27	104018	95332.9	62602.7	89787.7	67826	62656.9	62870.3
																			572.22	107855	99340.4	62531.8	93944.7	67608.1	62585.4	62797.5
																			572.17	113051	104011	62459.3	98758.3	67394.9	62512.5	62723.1
																			572.12	116706	109374	62384.9	104259	67185.5	62437.5	62646.8
																			572.07	121923	115416	62309	110433	66980	62361.1	62569
																			572.02	127119	122049	62231.1	117193	66777.6	62282.6	62489.2
																			571.97	131304	129088	62151.1	124353	66578	62202.2	62407.4
																			571.92	134728	136165	62069.5	131548	66381.4	62120.1	62324.1
																			571.87	139897	142753	61986.5	138249	66187.9	62036.6	62239.3
																			571.82	141877	148150	61901.6	143754	65996.6	61951.2	62152.6
																			571.77	143868	151608	61815.8	147317	65808.4	61864.9	62065.1
																			571.72	144847	152544	61729.2	148354	65623.1	61777.9	61976.8
																			571.67	145051	150761	61642.3	146669	65441	61690.5	61888.1
																			571.62	144349	146538	61555.2	142539	65262.3	61602.9	61799.3
																			571.57	141430	140504	61468.3	136595	65087.1	61515.6	61710.8
																			571.52	136842	133412	61382.6	129591	64916	61429.4	61623.3
																			571.47	131881	125932	61298.6	122196	64749.6	61344.9	61537.7
																			571.42	127894	118586	61216.4	114931	64588	61262.4	61453.9
																			571.37	121431	111683	61135.8	108107	64430.5	61181.3	61371.6
																			571.32	114675	105395	61057.6	101895	64278.1	61102.7	61291.8
																			571.27	109676	99792.2	60981.9	96365.9	64130.8	61026.6	61214.7
																			571.22	104304	94875.8	60908.2	91521	63987.6	60952.5	61139.4
																			571.17	98045.3	90625.2	60836.5	87339.4	63848.8	60880.4	61066.1
																			571.12	92799.1	86980.7	60767.2	83761.9	63714.5	60810.7	60995.3
																			571.07	87673.4	83877.6	60699.9	80723.6	63584.3	60743	60926.4
																			571.02	82756.6	81247.5	60634.5	78156.2	63458	60677.2	60859.6
																			570.97	79590.5	79020.7	60571	75990.4	63335.4	60613.3	60794.6
																			570.92	76041.8	77138.4	60508.7	74167.1	63215.9	60550.6	60730.8
																			570.87	73226.8	75541	60447.7	72627	63099.5	60489.3	60668.3
																			570.82	70972.8	74178.1	60387.8	71319.6	62985.8	60429	60607
																			570.77	68693.4	73007.1	60328.7	70202.6	62874.6	60369.6	60546.5
																			570.72	66679.4	71991.5	60270.5	69239.4	62765.7	60311	60486.8
																			570.67	65373.4	71104.8	60213	68403.6	62659.1	60253.2	60428
																			570.62	62715	70322.3	60156	67670.5	62554.5	60195.8	60369.6
																			570.57	62228.9	69626.3	60100.1	67022.6	62452.2	60139.5	60312.2
																			570.52	61511.4	69001.5	60044.2	66444.4	62351.4	60083.3	60255.1
																			570.47	61263.7	68435.9	59988.7	65924.2	62252.1	60027.4	60198.2
																			570.42	60313.6	67921.6	59933.2	65454.1	62154.1	59971.6	60141.3
																			570.37	59539.1	67450.9	59878	65026.3	62057.7	59916.2	60084.9
																			570.32	58819.9	67018	59823.2	64635.2	61962.6	59861	60028.7
																			570.27	58836.9	66618.1	59768.6	64276	61868.9	59806	59972.8
																			570.22	58220.8	66246.5	59713.9	63944.1	61776.2	59751.1	59916.8
																			570.17	57921.7	65901	59659.5	63637.1	61684.8	59696.3	59861.1
																			570.12	58443.8	65578.2	59605.2	63351.9	61594.5	59641.7	59805.6
																			570.07	58494.8	65275.3	59550.6	63085.7	61504.9	59586.8	59749.8
																			570.02	57546.9	64990.6	59496	62836.6	61416.1	59532	59693.9
																			569.97	57031.6	64722.2	59441.8	62603	61328.6	59477.4	59638.4
																			569.92	56853.3	64468.9	59387.7	62383.7	61242.1	59423.1	59583.2
																			569.87	56921.4	64229.1	59333.7	62176.9	61156.5	59368.7	59527.9
																			569.82	56372.4	64001.2	59279.6	61981.2	61071.7	59314.4	59472.7
																			569.77	55565.5	63784.4	59225.7	61796	60987.8	59260.2	59417.6
																			569.72	55318.2	63577.8	59172.1	61620.1	60904.9	59206.3	59362.8
																			569.67	55405	63380.6	59118.6	61452.9	60822.8	59152.6	59308.2
																			569.62	55899.7	63191.7	59065	61293.2	60741.4	59098.7	59253.4
																			569.57	55616.9	63010.3	59011.2	61140.4	60660.4	59044.7	59198.5
																			569.52	54693.3	62836	58957.6	60994.1	60580.2	58990.7	59143.7
																			569.47	55527.3	62668.5	58904.2	60853.8	60501	58937.1	59089.2
																			569.42	55121.1	62506.7	58850.5	60718.7	60422	58883.1	59034.4
																			569.37	55512.1	62350.7	58796.9	60588.7	60343.8	58829.3	58979.7
																			569.32	55129	62199.6	58743.2	60463	60265.9	58775.3	58924.9
																			569.27	55377.8	62053.4	58689.6	60341.7	60188.8	58721.4	58870.2
																			569.22	54821.9	61911.5	58635.8	60224.1	60112	58667.5	58815.4
																			569.17	55231	61774	58582.3	60110.4	60036	58613.7	58760.8
																			569.12	55217.8	61640.1	58528.6	59999.8	59960.3	58559.8	58706.1
																			569.07	54318	61509.9	58474.9	59892.3	59885.1	58505.8	58651.3
																			569.02	53959.6	61383.3	58421.5	59788	59810.7	58452.2	58596.9
																			568.97	54195.7	61259.9	58368.2	59686.5	59736.9	58398.6	58542.6
																			568.92	54558.6	61139.5	58314.8	59587.4	59663.4	58345	58488.2
																			568.87	54257.9	61021.7	58261.2	59490.4	59590.2	58291.2	58433.6
																			568.82	53653.4	60906.6	58207.8	59395.7	59517.5	58237.5	58379.1
																			568.77	53610.3	60794.1	58154.5	59303.3	59445.5	58184.1	58324.9
																			568.72	53351.8	60683.9	58101.3	59212.7	59373.8	58130.6	58270.7
																			568.67	54465.9	60576	58048.1	59124	59302.6	58077.2	58216.5
																			568.62	54505.8	60469.7	57994.5	59036.5	59231.3	58023.4	58161.9
																			568.57	53787.1	60365.3	57940.8	58950.6	59160.4	57969.5	58107.3
																			568.52	54523.9	60263	57887.4	58866.3	59090.1	57915.9	58053
																			568.47	54854.5	60162.1	57833.7	58783.2	59019.8	57862	57998.3
																			568.42	54063.3	60062.8	57779.9	58701.2	58949.7	57807.9	57943.6
																			568.37	53602.2	59965.3	57726.3	58620.7	58880.3	57754.1	57889.1
																			568.32	54024.1	59869.4	57672.9	58541.6	58811.3	57700.5	57834.7
																			568.27	54808.5	59774.8	57619.3	58463.3	58742.4	57646.7	57780.2
																			568.22	54831.5	59681.2	57565.4	58385.7	58673.6	57592.6	57725.4
																			568.17	54090	59588.9	57511.4	58309.1	58604.9	57538.5	57670.6
																			568.12	52846.1	59498	57457.7	58233.7	58536.9	57484.6	57616
																			568.07	53444.6	59408.8	57404.5	58159.7	58469.6	57431.2	57561.9
																			568.02	53634.7	59320.4	57351	58086.2	58402.3	57377.5	57507.6
																			567.97	53826.1	59232.9	57297.5	58013.3	58335.2	57323.8	57453.1
																			567.92	53367.6	59146.4	57243.8	57941.1	58268.2	57269.9	57398.6
																			567.87	53258.3	59061.1	57190.3	57869.8	58201.7	57216.2	57344.2
																			567.82	53309.9	58976.7	57136.8	57799.2	58135.4	57162.5	57289.9
																			567.77	53858.2	58893.1	57083.3	57729.2	58069.3	57108.8	57235.5
																			567.72	53422.7	58810.1	57029.5	57659.6	58003.2	57054.9	57180.9
																			567.67	52794.8	58728.1	56975.9	57590.6	57937.5	57001.1	57126.5
																			567.62	53607.6	58647.1	56922.5	57522.5	57872.3	56947.6	57072.3
																			567.57	53434	58566.5	56868.8	57454.5	57806.9	56893.7	57017.8
																			567.52	53425.3	58486.7	56815.1	57387.1	57741.8	56839.8	56963.3
																			567.47	53398.2	58407.5	56761.4	57320.2	57676.9	56785.9	56908.8
																			567.42	53681.7	58329.1	56707.7	57253.7	57612.1	56732.1	56854.3
																			567.37	53684	58251.1	56653.9	57187.4	57547.5	56678.1	56799.7
																			567.32	53968.5	58173.7	56600	57121.6	57483	56624	56745.1
																			567.27	54089.4	58096.8	56546	57056.1	57418.6	56569.9	56690.3
																			567.22	53317.7	58020.3	56492	56990.9	57354.2	56515.7	56635.5
																			567.17	53576.4	57944.8	56438.2	56926.3	57290.4	56461.7	56580.9
																			567.12	53317.2	57869.6	56384.3	56861.9	57226.6	56407.7	56526.3
																			567.07	53372.4	57795	56330.5	56797.9	57163	56353.7	56471.7
																			567.02	53909.4	57720.9	56276.6	56734.3	57099.6	56299.7	56417.1
																			566.97	53938	57647	56222.5	56670.7	57036.1	56245.5	56362.3
																			566.92	54200.3	57573.5	56168.4	56607.3	56972.8	56191.2	56307.5
																			566.87	53356.1	57500.4	56114.2	56544.1	56909.4	56136.8	56252.5
																			566.82	53115.3	57428	56060.2	56481.5	56846.6	56082.7	56197.8
																			566.77	54245.4	57356.1	56006.3	56419.2	56783.9	56028.7	56143.2
																			566.72	53833.9	57284.1	55952	56356.8	56720.9	55974.2	56088.2
																			566.67	53681	57212.6	55897.8	56294.7	56658.3	55919.9	56033.3
																			566.62	53685.7	57141.6	55843.7	56232.8	56595.8	55865.6	55978.5
																			566.57	53532.2	57070.9	55789.5	56171.2	56533.4	55811.3	55923.6
																			566.52	53414.2	57000.6	55735.4	56109.8	56471.2	55757	55868.8
																			566.47	53789.6	56930.7	55681.3	56048.6	56409.1	55702.8	55814
																			566.42	53801.2	56860.9	55627	55987.5	56347	55648.4	55759.1
																			566.37	53566.2	56791.4	55572.7	55926.5	56285	55593.9	55704.1
																			566.32	53349.7	56722.3	55518.5	55865.8	56223.2	55539.6	55649.2
																			566.27	52625.8	56653.6	55464.3	55805.3	56161.6	55485.3	55594.4
																			566.22	53430.8	56585.4	55410.4	55745.3	56100.3	55431.2	55539.8
																			566.17	53577.8	56517.2	55356.2	55685.1	56038.9	55376.9	55484.9
																			566.12	53300.3	56449.2	55301.9	55624.9	55977.4	55322.4	55430
																			566.07	53137.8	56381.6	55247.6	55565.1	55916.2	55268.1	55375.1
																			566.02	52485.7	56314.2	55193.4	55505.4	55855.1	55213.8	55320.3
																			565.97	52195.7	56247.3	55139.5	55446	55794.4	55159.7	55265.7
																			565.92	52899.3	56180.8	55085.6	55386.9	55733.8	55105.7	55211.2
																			565.87	54095.7	56114.2	55031.5	55327.7	55673.1	55051.4	55156.4
																			565.82	53574.5	56047.4	54976.8	55268.1	55612	54996.6	55101.2
																			565.77	53565.7	55980.9	54922.4	55208.7	55551.1	54942.1	55046.1
																			565.72	53306.5	55914.7	54867.9	55149.5	55490.4	54887.4	54991
																			565.67	52362.1	55848.8	54813.5	55090.5	55429.8	54832.9	54936
																			565.62	52927.5	55783.4	54759.4	55031.9	55369.6	54778.8	54881.4
																			565.57	52896.9	55718	54705.1	54973.3	55309.3	54724.3	54826.5
																			565.52	53297.5	55652.8	54650.8	54914.7	55249.1	54669.9	54771.6
																			565.47	53402.5	55587.6	54596.3	54856	55188.8	54615.3	54716.5
																			565.42	52493.1	55522.5	54541.8	54797.4	55128.5	54560.7	54661.4
																			565.37	53048.8	55457.9	54487.6	54739.2	55068.6	54506.3	54606.6
																			565.32	53286	55393.3	54433.1	54680.8	55008.5	54451.8	54551.6
																			565.27	53315.5	55328.8	54378.6	54622.5	54948.5	54397.1	54496.5
																			565.22	53040.2	55264.4	54324	54564.2	54888.5	54342.4	54441.3
																			565.17	52743.9	55200.2	54269.5	54506	54828.6	54287.8	54386.2
																			565.12	53405.2	55136.3	54215.1	54448	54768.9	54233.3	54331.3
																			565.07	53902.5	55072.3	54160.4	54389.9	54709	54178.5	54276
																			565.02	52917.6	55008.2	54105.5	54331.6	54649	54123.5	54220.6
																			564.97	53915.1	54944.6	54050.9	54273.7	54589.4	54068.8	54165.5
																			564.92	54141.7	54880.8	53996	54215.5	54529.4	54013.8	54110
																			564.87	53080.3	54817	53940.9	54157.3	54469.5	53958.6	54054.4
																			564.82	53268.9	54753.7	53886.3	54099.5	54410	53903.9	53999.2
																			564.77	52653	54690.5	53831.5	54041.7	54350.4	53849	53943.9
																			564.72	53503.6	54627.6	53777	53984.2	54291.1	53794.3	53888.8
																			564.67	53584.3	54564.5	53722.1	53926.3	54231.6	53739.3	53833.4
																			564.62	53233.9	54501.5	53667.1	53868.5	54172.1	53684.3	53778
																			564.57	53374.1	54438.7	53612.3	53810.9	54112.7	53629.4	53722.6
																			564.52	53502.4	54376	53557.4	53753.3	54053.3	53574.4	53667.2
																			564.47	53083.3
																			564.42	52810.6
																			564.37	52845.9
																			564.32	54161.6
																			564.27	53650.6
																			564.22	53817.5
																			564.17	53110.1
																			564.12	52792.1
																			564.07	53020
																			564.02	53231.2
																			563.97	53366.8
																			563.92	53345.5
																			563.87	53484.8
																			563.82	53892.6
																			563.77	53498.6
																			563.72	53494.7
																			563.67	52977.3
																			563.62	53920.7
																			563.57	52946.4
																			563.52	53356.9
																			563.47	54312.1
																			563.42	54417.1
																			563.37	53630.1
																			563.32	53267
																			563.27	53591.2
																			563.22	54220.9
																			563.17	53289.3
																			563.12	53711.1
																			563.07	53556
																			563.02	53746.4
																			562.97	53487.2
																			562.92	53306.6
																			562.87	52676.4
																			562.82	53484.6
																			562.77	53744.5
																			562.72	53638.5
																			562.67	53175.8
																			562.62	53136.6
																			562.57	53263.8
																			562.52	52772.8
																			562.47	53072.5
																			562.42	53654.2
																			562.37	53846.1
																			562.32	54077.2
																			562.27	54146.6
																			562.22	53375.5
																			562.17	52691.5
																			562.12	52939.4
																			562.07	53117.9
																			562.02	53604.1
																			561.97	53563.4
																			561.92	53654.6
																			561.87	53105.3
																			561.82	52705.8
																			561.77	53380.8
																			561.72	53194.8
																			561.67	53241.7
																			561.62	53976.1
																			561.57	53373.1
																			561.52	52151.6
																			561.47	52597.6
																			561.42	53804
																			561.37	53563.8
																			561.32	53191.4
																			561.27	53040.4
																			561.22	53080.3
																			561.17	53096.4
																			561.12	53694.8
																			561.07	53876.4
																			561.02	53911
																			560.97	54034.2
																			560.92	52993.3
																			560.87	53123.7
																			560.82	52856.2
																			560.77	53341.6
																			560.72	53620.1
																			560.67	53526.1
																			560.62	53666
																			560.57	53169.5
																			560.52	52719.4
																			560.47	52831.2
																			560.42	52688

## Sheet: Figure 3f
λ	0 min	3 min	6 min	9 min	12 min	15 min
300	1.342	1.351	1.359	1.338	1.348	1.325
301	1.28	1.283	1.297	1.27	1.277	1.259
302	1.231	1.237	1.247	1.224	1.227	1.214
303	1.193	1.199	1.208	1.185	1.188	1.176
304	1.159	1.163	1.172	1.149	1.152	1.14
305	1.134	1.137	1.145	1.123	1.125	1.115
306	1.116	1.119	1.123	1.104	1.104	1.096
307	1.101	1.103	1.111	1.088	1.091	1.08
308	1.087	1.088	1.091	1.072	1.071	1.064
309	1.079	1.078	1.083	1.062	1.062	1.054
310	1.072	1.07	1.074	1.053	1.053	1.046
311	1.068	1.065	1.068	1.047	1.047	1.04
312	1.065	1.06	1.064	1.042	1.041	1.035
313	1.062	1.057	1.061	1.038	1.038	1.031
314	1.06	1.054	1.057	1.035	1.034	1.027
315	1.057	1.051	1.054	1.031	1.03	1.023
316	1.055	1.048	1.051	1.028	1.027	1.02
317	1.051	1.044	1.047	1.024	1.024	1.016
318	1.045	1.039	1.041	1.018	1.018	1.011
319	1.04	1.032	1.035	1.013	1.011	1.006
320	1.033	1.026	1.029	1.007	1.005	1
321	1.027	1.02	1.023	1.001	0.999	0.994
322	1.019	1.013	1.015	0.994	0.992	0.988
323	1.013	1.006	1.009	0.988	0.986	0.982
324	1.007	1	1.003	0.981	0.979	0.976
325	1.001	0.994	0.998	0.976	0.974	0.971
326	0.996	0.99	0.992	0.971	0.97	0.967
327	0.992	0.985	0.988	0.967	0.965	0.962
328	0.988	0.981	0.984	0.964	0.962	0.959
329	0.983	0.977	0.98	0.96	0.958	0.955
330	0.977	0.972	0.975	0.955	0.953	0.951
331	0.97	0.966	0.969	0.949	0.947	0.946
332	0.96	0.957	0.961	0.942	0.94	0.939
333	0.948	0.945	0.95	0.931	0.93	0.929
334	0.935	0.934	0.939	0.922	0.92	0.92
335	0.918	0.918	0.924	0.907	0.906	0.907
336	0.904	0.904	0.911	0.895	0.894	0.895
337	0.886	0.887	0.895	0.88	0.88	0.881
338	0.867	0.869	0.877	0.863	0.863	0.864
339	0.848	0.851	0.86	0.846	0.847	0.848
340	0.831	0.834	0.844	0.83	0.831	0.833
341	0.814	0.817	0.827	0.814	0.815	0.817
342	0.798	0.801	0.811	0.798	0.8	0.802
343	0.782	0.786	0.796	0.784	0.785	0.787
344	0.767	0.77	0.78	0.769	0.77	0.772
345	0.754	0.757	0.767	0.756	0.757	0.759
346	0.742	0.746	0.755	0.744	0.746	0.747
347	0.73	0.733	0.743	0.732	0.733	0.735
348	0.721	0.723	0.732	0.721	0.723	0.724
349	0.709	0.711	0.72	0.709	0.71	0.712
350	0.698	0.7	0.708	0.697	0.699	0.7
351	0.689	0.69	0.698	0.686	0.688	0.689
352	0.679	0.68	0.687	0.676	0.677	0.678
353	0.671	0.671	0.678	0.667	0.668	0.669
354	0.665	0.664	0.671	0.659	0.66	0.661
355	0.66	0.658	0.665	0.653	0.653	0.654
356	0.655	0.653	0.658	0.646	0.647	0.648
357	0.651	0.648	0.653	0.641	0.641	0.642
358	0.648	0.645	0.65	0.637	0.637	0.638
359	0.646	0.642	0.647	0.633	0.633	0.634
360	0.645	0.641	0.644	0.631	0.63	0.631
361	0.645	0.64	0.643	0.629	0.627	0.629
362	0.645	0.639	0.642	0.628	0.626	0.627
363	0.647	0.64	0.642	0.627	0.625	0.627
364	0.649	0.641	0.643	0.628	0.626	0.627
365	0.652	0.644	0.645	0.629	0.626	0.628
366	0.656	0.647	0.648	0.631	0.628	0.629
367	0.66	0.651	0.651	0.634	0.63	0.632
368	0.666	0.656	0.655	0.637	0.633	0.635
369	0.673	0.661	0.66	0.642	0.637	0.639
370	0.68	0.668	0.666	0.647	0.641	0.643
371	0.689	0.675	0.673	0.652	0.647	0.649
372	0.697	0.682	0.679	0.658	0.652	0.654
373	0.707	0.691	0.687	0.665	0.659	0.661
374	0.719	0.702	0.697	0.675	0.667	0.669
375	0.731	0.712	0.708	0.684	0.676	0.678
376	0.744	0.724	0.718	0.694	0.685	0.687
377	0.761	0.739	0.732	0.707	0.698	0.699
378	0.774	0.751	0.743	0.717	0.707	0.709
379	0.788	0.763	0.755	0.727	0.717	0.719
380	0.803	0.777	0.768	0.739	0.729	0.73
381	0.82	0.792	0.782	0.753	0.742	0.742
382	0.836	0.806	0.795	0.765	0.754	0.754
383	0.851	0.82	0.808	0.777	0.765	0.765
384	0.869	0.837	0.824	0.792	0.78	0.779
385	0.884	0.852	0.837	0.804	0.792	0.791
386	0.901	0.866	0.851	0.817	0.804	0.803
387	0.921	0.885	0.869	0.834	0.82	0.818
388	0.94	0.901	0.884	0.848	0.834	0.832
389	0.957	0.917	0.899	0.862	0.847	0.845
390	0.976	0.935	0.916	0.878	0.862	0.86
391	0.995	0.952	0.932	0.893	0.877	0.874
392	1.015	0.971	0.95	0.909	0.893	0.89
393	1.032	0.986	0.964	0.923	0.906	0.902
394	1.052	1.004	0.981	0.939	0.921	0.918
395	1.071	1.022	0.998	0.955	0.937	0.933
396	1.089	1.038	1.014	0.969	0.95	0.946
397	1.106	1.054	1.029	0.983	0.964	0.96
398	1.126	1.074	1.047	1.001	0.981	0.976
399	1.147	1.093	1.066	1.018	0.998	0.993
400	1.166	1.111	1.083	1.034	1.013	1.008
401	1.184	1.129	1.099	1.05	1.028	1.023
402	1.202	1.147	1.116	1.066	1.044	1.039
403	1.217	1.161	1.13	1.079	1.057	1.051
404	1.231	1.174	1.143	1.092	1.069	1.063
405	1.243	1.186	1.154	1.103	1.08	1.074
406	1.252	1.195	1.164	1.112	1.09	1.083
407	1.256	1.201	1.171	1.12	1.098	1.092
408	1.255	1.204	1.176	1.125	1.103	1.098
409	1.256	1.207	1.18	1.131	1.109	1.104
410	1.261	1.214	1.188	1.138	1.117	1.112
411	1.267	1.221	1.195	1.146	1.125	1.12
412	1.272	1.227	1.202	1.154	1.133	1.128
413	1.277	1.234	1.209	1.161	1.14	1.135
414	1.286	1.243	1.218	1.17	1.15	1.145
415	1.295	1.252	1.228	1.179	1.159	1.154
416	1.305	1.262	1.238	1.189	1.169	1.164
417	1.317	1.274	1.249	1.2	1.179	1.174
418	1.329	1.286	1.26	1.211	1.19	1.185
419	1.338	1.294	1.269	1.219	1.198	1.193
420	1.343	1.302	1.276	1.227	1.206	1.201
421	1.348	1.307	1.282	1.233	1.213	1.208
422	1.351	1.312	1.288	1.24	1.219	1.214
423	1.353	1.315	1.292	1.244	1.224	1.219
424	1.353	1.317	1.296	1.249	1.23	1.225
425	1.351	1.318	1.297	1.252	1.233	1.229
426	1.346	1.315	1.296	1.252	1.234	1.23
427	1.338	1.31	1.293	1.25	1.233	1.23
428	1.329	1.304	1.289	1.247	1.231	1.229
429	1.321	1.298	1.285	1.245	1.229	1.228
430	1.313	1.293	1.281	1.242	1.227	1.226
431	1.304	1.287	1.276	1.239	1.225	1.224
432	1.295	1.279	1.271	1.235	1.222	1.222
433	1.288	1.275	1.267	1.232	1.219	1.22
434	1.282	1.27	1.263	1.229	1.217	1.218
435	1.276	1.266	1.26	1.227	1.216	1.217
436	1.273	1.264	1.259	1.226	1.215	1.217
437	1.271	1.262	1.258	1.226	1.215	1.217
438	1.268	1.261	1.257	1.225	1.215	1.217
439	1.264	1.258	1.256	1.224	1.215	1.217
440	1.26	1.255	1.254	1.223	1.214	1.217
441	1.254	1.252	1.251	1.222	1.213	1.216
442	1.249	1.248	1.248	1.22	1.211	1.215
443	1.242	1.243	1.245	1.218	1.21	1.214
444	1.236	1.239	1.242	1.216	1.209	1.214
445	1.229	1.234	1.239	1.214	1.208	1.213
446	1.221	1.229	1.235	1.211	1.207	1.213
447	1.21	1.221	1.23	1.209	1.205	1.212
448	1.201	1.214	1.226	1.206	1.203	1.211
449	1.189	1.206	1.22	1.201	1.2	1.209
450	1.174	1.195	1.211	1.196	1.196	1.206
451	1.161	1.184	1.203	1.19	1.191	1.202
452	1.144	1.172	1.193	1.183	1.185	1.198
453	1.127	1.158	1.182	1.174	1.179	1.192
454	1.109	1.143	1.17	1.165	1.171	1.186
455	1.087	1.126	1.155	1.153	1.161	1.177
456	1.063	1.104	1.139	1.138	1.148	1.166
457	1.041	1.085	1.122	1.124	1.135	1.155
458	1.012	1.061	1.1	1.106	1.12	1.142
459	0.986	1.039	1.08	1.089	1.104	1.128
460	0.952	1.007	1.052	1.065	1.082	1.107
461	0.921	0.979	1.026	1.041	1.061	1.087
462	0.885	0.946	0.995	1.014	1.035	1.063
463	0.848	0.913	0.963	0.985	1.008	1.037
464	0.807	0.873	0.925	0.95	0.975	1.006
465	0.772	0.837	0.892	0.917	0.943	0.975
466	0.735	0.801	0.857	0.884	0.911	0.944
467	0.699	0.766	0.822	0.851	0.879	0.913
468	0.669	0.735	0.793	0.822	0.85	0.884
469	0.639	0.705	0.761	0.792	0.82	0.855
470	0.606	0.671	0.727	0.758	0.787	0.821
471	0.573	0.637	0.692	0.724	0.753	0.787
472	0.549	0.612	0.667	0.698	0.727	0.76
473	0.52	0.582	0.636	0.667	0.695	0.728
474	0.498	0.558	0.612	0.641	0.67	0.702
475	0.479	0.537	0.59	0.619	0.647	0.678
476	0.461	0.519	0.57	0.599	0.626	0.658
477	0.447	0.504	0.554	0.582	0.609	0.64
478	0.433	0.488	0.537	0.564	0.59	0.621
479	0.42	0.474	0.522	0.549	0.574	0.604
480	0.41	0.463	0.511	0.536	0.561	0.591
481	0.399	0.45	0.496	0.522	0.546	0.575
482	0.388	0.438	0.484	0.508	0.532	0.56
483	0.379	0.428	0.473	0.497	0.52	0.548
484	0.371	0.419	0.462	0.486	0.509	0.536
485	0.365	0.412	0.454	0.477	0.5	0.527
486	0.358	0.405	0.447	0.469	0.492	0.518
487	0.352	0.397	0.438	0.46	0.482	0.508
488	0.345	0.39	0.43	0.451	0.473	0.499
489	0.34	0.384	0.423	0.444	0.465	0.49
490	0.336	0.378	0.418	0.438	0.458	0.483
491	0.33	0.372	0.41	0.43	0.45	0.475
492	0.325	0.365	0.403	0.422	0.442	0.466
493	0.321	0.361	0.398	0.417	0.436	0.46
494	0.317	0.356	0.393	0.411	0.431	0.454
495	0.312	0.351	0.387	0.405	0.424	0.447
496	0.308	0.345	0.381	0.398	0.416	0.439
497	0.304	0.341	0.376	0.392	0.41	0.433
498	0.3	0.337	0.371	0.387	0.405	0.427
499	0.297	0.333	0.367	0.383	0.4	0.422
500	0.294	0.33	0.363	0.379	0.396	0.418
501	0.292	0.327	0.359	0.375	0.392	0.413
502	0.289	0.323	0.356	0.371	0.388	0.409
503	0.287	0.32	0.353	0.367	0.384	0.405
504	0.285	0.317	0.349	0.364	0.38	0.401
505	0.282	0.315	0.347	0.361	0.377	0.397
506	0.28	0.312	0.343	0.357	0.373	0.393
507	0.278	0.31	0.34	0.354	0.37	0.39
508	0.276	0.307	0.338	0.351	0.367	0.387
509	0.274	0.305	0.335	0.349	0.364	0.384
510	0.273	0.303	0.333	0.346	0.361	0.38
511	0.271	0.301	0.33	0.343	0.358	0.377
512	0.269	0.299	0.328	0.34	0.355	0.374
513	0.267	0.297	0.326	0.338	0.353	0.372
514	0.266	0.295	0.323	0.336	0.35	0.369
515	0.264	0.293	0.321	0.333	0.348	0.366
516	0.263	0.291	0.319	0.331	0.345	0.363
517	0.261	0.289	0.317	0.328	0.343	0.361
518	0.26	0.287	0.315	0.326	0.34	0.358
519	0.258	0.285	0.312	0.324	0.337	0.355
520	0.257	0.284	0.31	0.322	0.335	0.353
521	0.255	0.282	0.308	0.319	0.332	0.35
522	0.253	0.28	0.306	0.317	0.33	0.347
523	0.252	0.278	0.304	0.315	0.328	0.345
524	0.251	0.277	0.302	0.313	0.326	0.343
525	0.25	0.275	0.3	0.311	0.324	0.34
526	0.248	0.274	0.299	0.309	0.322	0.338
527	0.247	0.272	0.297	0.307	0.32	0.336
528	0.246	0.271	0.295	0.306	0.318	0.334
529	0.245	0.27	0.294	0.304	0.316	0.332
530	0.244	0.268	0.293	0.303	0.315	0.331
531	0.243	0.267	0.291	0.301	0.313	0.329
532	0.242	0.266	0.29	0.299	0.311	0.327
533	0.241	0.264	0.288	0.297	0.309	0.325
534	0.24	0.263	0.287	0.296	0.307	0.323
535	0.239	0.262	0.286	0.295	0.306	0.322
536	0.238	0.261	0.284	0.293	0.304	0.32
537	0.237	0.26	0.283	0.292	0.303	0.318
538	0.236	0.259	0.281	0.29	0.301	0.317
539	0.235	0.257	0.28	0.289	0.3	0.315
540	0.234	0.256	0.279	0.287	0.298	0.313
541	0.233	0.255	0.278	0.286	0.297	0.312
542	0.232	0.254	0.276	0.284	0.295	0.31
543	0.231	0.253	0.275	0.283	0.293	0.308
544	0.23	0.252	0.273	0.282	0.292	0.307
545	0.229	0.25	0.272	0.28	0.29	0.305
546	0.228	0.249	0.271	0.278	0.289	0.303
547	0.228	0.248	0.27	0.277	0.287	0.302
548	0.227	0.247	0.268	0.276	0.286	0.3
549	0.226	0.246	0.267	0.275	0.285	0.299
550	0.225	0.245	0.266	0.273	0.283	0.298
551	0.225	0.244	0.265	0.272	0.282	0.296
552	0.224	0.243	0.264	0.271	0.281	0.295
553	0.223	0.242	0.263	0.27	0.28	0.294
554	0.222	0.242	0.262	0.269	0.279	0.293
555	0.222	0.241	0.261	0.268	0.277	0.291
556	0.221	0.24	0.26	0.267	0.276	0.29
557	0.221	0.239	0.259	0.266	0.275	0.289
558	0.22	0.238	0.258	0.265	0.274	0.288
559	0.219	0.237	0.257	0.264	0.273	0.287
560	0.219	0.237	0.257	0.263	0.272	0.286
561	0.218	0.236	0.256	0.262	0.271	0.285
562	0.217	0.235	0.255	0.261	0.27	0.283
563	0.217	0.234	0.254	0.26	0.269	0.282
564	0.216	0.233	0.253	0.259	0.268	0.281
565	0.215	0.233	0.252	0.258	0.267	0.28
566	0.215	0.232	0.251	0.258	0.266	0.279
567	0.214	0.231	0.25	0.257	0.265	0.278
568	0.213	0.23	0.249	0.256	0.264	0.277
569	0.213	0.23	0.249	0.255	0.263	0.276
570	0.212	0.229	0.248	0.254	0.262	0.275
571	0.212	0.228	0.247	0.253	0.261	0.274
572	0.211	0.227	0.246	0.252	0.26	0.273
573	0.211	0.227	0.246	0.251	0.259	0.272
574	0.21	0.226	0.245	0.251	0.258	0.271
575	0.21	0.225	0.244	0.25	0.257	0.27
576	0.209	0.225	0.243	0.249	0.257	0.269
577	0.209	0.224	0.243	0.248	0.256	0.268
578	0.208	0.224	0.242	0.248	0.255	0.268
579	0.208	0.223	0.242	0.247	0.255	0.267
580	0.207	0.222	0.241	0.246	0.254	0.266
581	0.207	0.222	0.24	0.246	0.253	0.265
582	0.206	0.221	0.239	0.245	0.252	0.264
583	0.206	0.221	0.239	0.244	0.252	0.264
584	0.206	0.22	0.238	0.244	0.251	0.263
585	0.205	0.22	0.238	0.243	0.25	0.262
586	0.205	0.219	0.237	0.242	0.25	0.261
587	0.204	0.219	0.236	0.242	0.249	0.261
588	0.204	0.218	0.236	0.241	0.248	0.26
589	0.203	0.217	0.235	0.24	0.247	0.259
590	0.203	0.217	0.234	0.239	0.247	0.258
591	0.203	0.216	0.234	0.239	0.246	0.257
592	0.202	0.216	0.233	0.238	0.245	0.257
593	0.202	0.215	0.232	0.237	0.244	0.256
594	0.201	0.215	0.232	0.237	0.244	0.255
595	0.201	0.214	0.231	0.236	0.243	0.255
596	0.201	0.214	0.231	0.236	0.243	0.254
597	0.2	0.213	0.23	0.235	0.242	0.254
598	0.2	0.213	0.23	0.235	0.242	0.253
599	0.2	0.212	0.23	0.234	0.241	0.252
600	0.199	0.212	0.229	0.234	0.24	0.252

## Sheet: Figure 3g
λ	0 min	3 min	6 min	9 min	12 min	15 min
300	1.469	1.265	1.138	0.945	0.821	0.746
301	1.396	1.205	1.075	0.896	0.776	0.701
302	1.345	1.157	1.031	0.858	0.74	0.667
303	1.303	1.119	0.997	0.827	0.712	0.64
304	1.264	1.085	0.965	0.799	0.686	0.615
305	1.235	1.057	0.941	0.778	0.666	0.595
306	1.214	1.038	0.922	0.762	0.652	0.582
307	1.196	1.021	0.907	0.749	0.64	0.569
308	1.178	1.005	0.891	0.736	0.627	0.558
309	1.166	0.995	0.881	0.726	0.618	0.549
310	1.157	0.985	0.871	0.718	0.61	0.541
311	1.15	0.978	0.864	0.712	0.604	0.535
312	1.144	0.972	0.859	0.706	0.599	0.53
313	1.139	0.967	0.854	0.701	0.594	0.525
314	1.135	0.962	0.848	0.697	0.589	0.52
315	1.13	0.957	0.843	0.691	0.583	0.514
316	1.126	0.953	0.839	0.687	0.578	0.509
317	1.121	0.947	0.833	0.682	0.573	0.504
318	1.115	0.941	0.826	0.676	0.567	0.498
319	1.108	0.934	0.821	0.67	0.561	0.492
320	1.101	0.928	0.814	0.664	0.555	0.486
321	1.094	0.922	0.808	0.659	0.55	0.482
322	1.086	0.914	0.801	0.653	0.544	0.476
323	1.079	0.908	0.795	0.648	0.539	0.471
324	1.072	0.901	0.789	0.642	0.534	0.466
325	1.066	0.896	0.784	0.638	0.53	0.462
326	1.06	0.891	0.779	0.634	0.525	0.458
327	1.055	0.886	0.775	0.63	0.521	0.454
328	1.051	0.882	0.771	0.626	0.518	0.45
329	1.046	0.878	0.767	0.622	0.514	0.446
330	1.04	0.873	0.763	0.618	0.51	0.442
331	1.034	0.867	0.757	0.614	0.506	0.438
332	1.025	0.86	0.751	0.608	0.501	0.433
333	1.013	0.85	0.743	0.601	0.495	0.427
334	1.003	0.842	0.735	0.595	0.489	0.422
335	0.987	0.829	0.725	0.586	0.482	0.416
336	0.972	0.818	0.716	0.579	0.476	0.41
337	0.956	0.806	0.706	0.571	0.469	0.404
338	0.937	0.791	0.694	0.562	0.462	0.397
339	0.919	0.777	0.683	0.553	0.454	0.391
340	0.902	0.764	0.672	0.545	0.448	0.385
341	0.884	0.749	0.661	0.536	0.441	0.38
342	0.868	0.737	0.651	0.528	0.435	0.374
343	0.852	0.724	0.64	0.52	0.428	0.369
344	0.836	0.711	0.629	0.511	0.422	0.363
345	0.822	0.7	0.62	0.504	0.416	0.358
346	0.809	0.69	0.612	0.498	0.411	0.354
347	0.796	0.68	0.603	0.491	0.405	0.349
348	0.785	0.671	0.596	0.485	0.401	0.345
349	0.771	0.66	0.586	0.478	0.395	0.34
350	0.759	0.65	0.578	0.471	0.39	0.335
351	0.748	0.64	0.569	0.465	0.385	0.33
352	0.736	0.63	0.561	0.458	0.379	0.326
353	0.727	0.622	0.554	0.452	0.374	0.321
354	0.719	0.615	0.548	0.447	0.37	0.317
355	0.711	0.609	0.542	0.443	0.366	0.314
356	0.705	0.603	0.537	0.438	0.362	0.31
357	0.699	0.597	0.531	0.434	0.358	0.306
358	0.694	0.593	0.527	0.43	0.355	0.304
359	0.69	0.589	0.524	0.427	0.352	0.301
360	0.687	0.585	0.52	0.423	0.349	0.297
361	0.684	0.583	0.517	0.421	0.346	0.294
362	0.683	0.581	0.515	0.419	0.344	0.292
363	0.682	0.58	0.513	0.417	0.342	0.29
364	0.682	0.579	0.511	0.415	0.34	0.288
365	0.683	0.578	0.51	0.414	0.338	0.286
366	0.685	0.579	0.509	0.413	0.337	0.284
367	0.688	0.579	0.509	0.413	0.336	0.283
368	0.691	0.581	0.51	0.413	0.335	0.282
369	0.695	0.583	0.511	0.413	0.334	0.281
370	0.701	0.587	0.513	0.414	0.334	0.281
371	0.706	0.59	0.515	0.415	0.334	0.28
372	0.713	0.594	0.517	0.416	0.335	0.28
373	0.72	0.599	0.521	0.418	0.336	0.281
374	0.73	0.606	0.525	0.421	0.337	0.281
375	0.74	0.612	0.53	0.424	0.339	0.282
376	0.751	0.62	0.535	0.427	0.341	0.284
377	0.765	0.63	0.542	0.432	0.343	0.285
378	0.775	0.637	0.547	0.436	0.346	0.287
379	0.787	0.646	0.553	0.44	0.348	0.288
380	0.8	0.655	0.56	0.444	0.351	0.29
381	0.815	0.665	0.568	0.45	0.354	0.293
382	0.828	0.675	0.575	0.454	0.358	0.295
383	0.841	0.684	0.582	0.46	0.361	0.297
384	0.858	0.696	0.591	0.466	0.365	0.3
385	0.871	0.706	0.598	0.471	0.369	0.303
386	0.885	0.716	0.606	0.476	0.372	0.305
387	0.903	0.729	0.616	0.484	0.377	0.309
388	0.919	0.741	0.625	0.49	0.381	0.312
389	0.934	0.752	0.633	0.496	0.385	0.315
390	0.951	0.765	0.643	0.503	0.39	0.318
391	0.968	0.777	0.652	0.51	0.395	0.322
392	0.986	0.791	0.663	0.517	0.399	0.326
393	1.001	0.801	0.671	0.523	0.403	0.329
394	1.019	0.815	0.681	0.53	0.408	0.332
395	1.036	0.828	0.691	0.537	0.413	0.336
396	1.052	0.839	0.7	0.543	0.418	0.34
397	1.068	0.851	0.709	0.55	0.422	0.343
398	1.087	0.865	0.72	0.558	0.427	0.347
399	1.107	0.879	0.73	0.565	0.433	0.351
400	1.124	0.893	0.74	0.572	0.438	0.355
401	1.141	0.906	0.75	0.579	0.443	0.358
402	1.159	0.919	0.76	0.587	0.448	0.362
403	1.174	0.929	0.768	0.592	0.452	0.365
404	1.187	0.939	0.777	0.598	0.456	0.368
405	1.199	0.949	0.784	0.603	0.459	0.371
406	1.209	0.957	0.79	0.608	0.463	0.373
407	1.217	0.964	0.796	0.613	0.466	0.376
408	1.221	0.969	0.801	0.616	0.468	0.378
409	1.226	0.974	0.805	0.62	0.471	0.38
410	1.234	0.981	0.811	0.624	0.474	0.382
411	1.241	0.988	0.816	0.628	0.477	0.384
412	1.249	0.995	0.822	0.632	0.48	0.387
413	1.256	1.001	0.827	0.636	0.482	0.389
414	1.266	1.008	0.833	0.641	0.486	0.391
415	1.276	1.017	0.839	0.645	0.489	0.393
416	1.287	1.024	0.845	0.649	0.492	0.396
417	1.299	1.033	0.852	0.654	0.495	0.398
418	1.311	1.042	0.858	0.659	0.498	0.401
419	1.32	1.049	0.864	0.663	0.501	0.403
420	1.328	1.055	0.869	0.666	0.503	0.405
421	1.334	1.06	0.873	0.67	0.506	0.406
422	1.341	1.065	0.877	0.673	0.508	0.408
423	1.345	1.069	0.88	0.675	0.51	0.41
424	1.35	1.073	0.884	0.678	0.512	0.411
425	1.352	1.075	0.886	0.679	0.513	0.412
426	1.351	1.076	0.887	0.68	0.514	0.413
427	1.348	1.075	0.887	0.68	0.514	0.413
428	1.345	1.073	0.886	0.68	0.514	0.413
429	1.341	1.071	0.885	0.679	0.514	0.413
430	1.336	1.069	0.884	0.678	0.513	0.413
431	1.332	1.066	0.882	0.677	0.513	0.412
432	1.326	1.062	0.88	0.676	0.512	0.412
433	1.323	1.06	0.878	0.675	0.511	0.411
434	1.319	1.057	0.876	0.673	0.511	0.411
435	1.316	1.054	0.874	0.672	0.51	0.41
436	1.315	1.053	0.873	0.671	0.509	0.41
437	1.314	1.052	0.872	0.67	0.509	0.409
438	1.313	1.051	0.871	0.67	0.508	0.409
439	1.312	1.049	0.87	0.669	0.508	0.409
440	1.31	1.048	0.869	0.668	0.508	0.409
441	1.307	1.046	0.868	0.668	0.507	0.408
442	1.304	1.044	0.867	0.667	0.507	0.408
443	1.301	1.042	0.866	0.666	0.507	0.408
444	1.297	1.041	0.865	0.666	0.507	0.408
445	1.294	1.039	0.865	0.666	0.507	0.408
446	1.291	1.037	0.864	0.665	0.507	0.408
447	1.286	1.034	0.862	0.664	0.506	0.408
448	1.281	1.031	0.861	0.664	0.506	0.408
449	1.274	1.028	0.859	0.662	0.506	0.408
450	1.266	1.023	0.856	0.661	0.505	0.407
451	1.257	1.018	0.853	0.659	0.504	0.407
452	1.247	1.011	0.849	0.656	0.502	0.406
453	1.235	1.004	0.844	0.653	0.501	0.405
454	1.222	0.996	0.839	0.65	0.499	0.403
455	1.207	0.985	0.833	0.646	0.496	0.402
456	1.188	0.973	0.825	0.64	0.493	0.4
457	1.17	0.961	0.817	0.635	0.49	0.397
458	1.148	0.947	0.807	0.628	0.486	0.394
459	1.127	0.932	0.797	0.622	0.482	0.391
460	1.098	0.912	0.783	0.612	0.476	0.387
461	1.07	0.893	0.77	0.603	0.47	0.383
462	1.039	0.872	0.754	0.592	0.463	0.378
463	1.005	0.848	0.737	0.581	0.456	0.372
464	0.966	0.821	0.717	0.567	0.447	0.366
465	0.93	0.795	0.699	0.554	0.438	0.359
466	0.895	0.769	0.68	0.54	0.429	0.353
467	0.858	0.743	0.661	0.527	0.42	0.346
468	0.828	0.721	0.644	0.514	0.411	0.34
469	0.796	0.698	0.626	0.502	0.403	0.333
470	0.763	0.672	0.607	0.488	0.393	0.326
471	0.727	0.646	0.587	0.473	0.382	0.318
472	0.701	0.627	0.572	0.462	0.375	0.312
473	0.671	0.604	0.554	0.449	0.365	0.305
474	0.646	0.585	0.54	0.438	0.358	0.299
475	0.624	0.568	0.527	0.428	0.351	0.293
476	0.605	0.554	0.515	0.419	0.344	0.288
477	0.588	0.541	0.505	0.412	0.339	0.284
478	0.572	0.528	0.495	0.404	0.333	0.28
479	0.556	0.517	0.486	0.397	0.328	0.276
480	0.545	0.508	0.478	0.392	0.325	0.273
481	0.531	0.497	0.47	0.386	0.32	0.269
482	0.518	0.487	0.462	0.38	0.315	0.265
483	0.507	0.479	0.455	0.375	0.312	0.262
484	0.497	0.47	0.448	0.37	0.308	0.259
485	0.489	0.464	0.443	0.366	0.305	0.257
486	0.482	0.458	0.438	0.362	0.303	0.255
487	0.473	0.452	0.433	0.358	0.3	0.253
488	0.465	0.445	0.428	0.354	0.297	0.25
489	0.458	0.44	0.423	0.351	0.294	0.248
490	0.452	0.435	0.419	0.348	0.292	0.247
491	0.444	0.429	0.415	0.344	0.289	0.244
492	0.437	0.423	0.41	0.341	0.287	0.242
493	0.432	0.419	0.407	0.338	0.285	0.241
494	0.427	0.415	0.403	0.336	0.283	0.239
495	0.421	0.41	0.399	0.333	0.281	0.238
496	0.414	0.405	0.395	0.33	0.279	0.236
497	0.409	0.4	0.391	0.327	0.277	0.234
498	0.405	0.396	0.388	0.325	0.275	0.233
499	0.4	0.393	0.386	0.323	0.273	0.232
500	0.396	0.39	0.383	0.321	0.272	0.23
501	0.393	0.387	0.38	0.319	0.271	0.229
502	0.389	0.384	0.378	0.317	0.269	0.228
503	0.385	0.381	0.376	0.315	0.268	0.227
504	0.382	0.378	0.373	0.314	0.267	0.226
505	0.379	0.375	0.371	0.312	0.266	0.225
506	0.376	0.373	0.369	0.311	0.264	0.224
507	0.373	0.37	0.367	0.309	0.263	0.223
508	0.37	0.368	0.365	0.308	0.262	0.223
509	0.368	0.366	0.363	0.306	0.261	0.222
510	0.365	0.364	0.361	0.305	0.26	0.221
511	0.362	0.361	0.359	0.304	0.259	0.22
512	0.36	0.359	0.358	0.302	0.258	0.219
513	0.357	0.357	0.356	0.301	0.257	0.219
514	0.355	0.355	0.355	0.3	0.257	0.218
515	0.353	0.353	0.353	0.299	0.256	0.217
516	0.351	0.351	0.351	0.297	0.255	0.216
517	0.348	0.349	0.35	0.296	0.254	0.216
518	0.346	0.347	0.348	0.295	0.253	0.215
519	0.344	0.345	0.346	0.294	0.252	0.214
520	0.342	0.344	0.345	0.293	0.251	0.214
521	0.339	0.342	0.343	0.292	0.25	0.213
522	0.337	0.339	0.341	0.29	0.249	0.212
523	0.335	0.338	0.34	0.289	0.248	0.211
524	0.333	0.336	0.339	0.288	0.248	0.211
525	0.331	0.335	0.337	0.287	0.247	0.21
526	0.329	0.333	0.336	0.286	0.246	0.21
527	0.328	0.332	0.335	0.285	0.245	0.209
528	0.326	0.33	0.333	0.285	0.245	0.209
529	0.324	0.328	0.332	0.284	0.244	0.208
530	0.323	0.327	0.331	0.283	0.243	0.208
531	0.321	0.326	0.33	0.282	0.243	0.207
532	0.319	0.324	0.329	0.281	0.242	0.207
533	0.318	0.323	0.327	0.28	0.241	0.206
534	0.316	0.322	0.326	0.279	0.241	0.205
535	0.315	0.321	0.325	0.278	0.24	0.205
536	0.314	0.319	0.324	0.278	0.24	0.205
537	0.312	0.318	0.323	0.277	0.239	0.204
538	0.311	0.317	0.322	0.276	0.238	0.204
539	0.309	0.315	0.321	0.275	0.238	0.203
540	0.308	0.314	0.32	0.274	0.237	0.203
541	0.306	0.313	0.319	0.274	0.237	0.202
542	0.305	0.311	0.318	0.273	0.236	0.202
543	0.304	0.31	0.317	0.272	0.236	0.201
544	0.302	0.309	0.316	0.271	0.235	0.201
545	0.3	0.307	0.314	0.27	0.234	0.2
546	0.299	0.306	0.313	0.269	0.234	0.2
547	0.298	0.305	0.312	0.269	0.233	0.199
548	0.297	0.304	0.311	0.268	0.233	0.199
549	0.295	0.303	0.31	0.267	0.232	0.199
550	0.294	0.302	0.309	0.267	0.231	0.198
551	0.293	0.301	0.309	0.266	0.231	0.198
552	0.292	0.3	0.308	0.265	0.23	0.198
553	0.291	0.299	0.307	0.265	0.23	0.197
554	0.29	0.298	0.306	0.264	0.229	0.197
555	0.289	0.297	0.305	0.263	0.229	0.196
556	0.288	0.296	0.304	0.263	0.228	0.196
557	0.287	0.295	0.304	0.262	0.228	0.196
558	0.286	0.294	0.303	0.262	0.228	0.195
559	0.285	0.293	0.302	0.261	0.227	0.195
560	0.284	0.292	0.301	0.26	0.227	0.195
561	0.283	0.291	0.3	0.26	0.226	0.194
562	0.282	0.29	0.3	0.259	0.226	0.194
563	0.281	0.29	0.299	0.259	0.226	0.194
564	0.28	0.288	0.298	0.258	0.225	0.193
565	0.279	0.288	0.297	0.257	0.225	0.193
566	0.278	0.287	0.297	0.257	0.225	0.193
567	0.277	0.286	0.296	0.256	0.224	0.192
568	0.276	0.285	0.295	0.256	0.224	0.192
569	0.275	0.284	0.294	0.255	0.223	0.191
570	0.274	0.283	0.293	0.254	0.223	0.191
571	0.273	0.282	0.293	0.254	0.222	0.191
572	0.272	0.282	0.292	0.253	0.222	0.19
573	0.271	0.281	0.291	0.253	0.222	0.19
574	0.271	0.28	0.291	0.253	0.221	0.19
575	0.27	0.279	0.29	0.252	0.221	0.19
576	0.269	0.279	0.289	0.252	0.221	0.189
577	0.268	0.278	0.289	0.251	0.22	0.189
578	0.268	0.277	0.288	0.251	0.22	0.189
579	0.267	0.277	0.288	0.251	0.22	0.189
580	0.266	0.276	0.287	0.25	0.22	0.188
581	0.266	0.275	0.286	0.25	0.219	0.188
582	0.265	0.274	0.286	0.249	0.219	0.188
583	0.264	0.274	0.285	0.249	0.219	0.187
584	0.263	0.273	0.285	0.248	0.218	0.187
585	0.263	0.273	0.284	0.248	0.218	0.187
586	0.262	0.272	0.284	0.248	0.218	0.187
587	0.261	0.271	0.283	0.247	0.217	0.186
588	0.261	0.27	0.282	0.247	0.217	0.186
589	0.26	0.27	0.282	0.246	0.217	0.186
590	0.259	0.269	0.281	0.246	0.217	0.186
591	0.258	0.268	0.28	0.246	0.216	0.185
592	0.258	0.268	0.28	0.245	0.216	0.185
593	0.257	0.267	0.279	0.245	0.215	0.185
594	0.256	0.266	0.279	0.245	0.215	0.185
595	0.256	0.266	0.278	0.244	0.215	0.184
596	0.255	0.265	0.278	0.244	0.215	0.184
597	0.255	0.265	0.277	0.243	0.214	0.184
598	0.254	0.264	0.277	0.243	0.214	0.184
599	0.254	0.264	0.276	0.243	0.214	0.184
600	0.253	0.263	0.276	0.243	0.214	0.183

## Sheet: Figure 3i
Time(min)	Control			BST			CaO2			BST+△T			BST-CaO2 PH7.4			BST-CaO2 PH5.5
0	100	100	100	100	100	100	100	100	100	100	100	100	100	100	100	100	100	100
3	100	99.89	100	100	98.27	92.31	96.41	99.73	95.65	97.87	91.65	96.77	94.52	99.86	97.56	72.03	71.53	71.12
6	100	99.61	100	98.7	97.7	89.03	95.07	97.29	95.07	94.19	82.38	90.07	91.66	98.98	96	58.58	55.65	54.12
9	97.06	96.11	96.7	97.4	96.13	86.38	91.74	94.32	90.47	83.6	74.22	76.1	87.71	97.82	92.67	49.49	46.98	46.18
12	96.24	95.21	93.49	94.32	94.47	81.65	84.89	93.84	87.88	73.87	67.73	65.25	84.91	94.61	91.27	42.91	41.07	37.87
15	94.74	93.13	88.71	91.99	93.42	75.47	80.92	92.15	86.87	67.44	63.1	58.02	83.57	93.5	90.97	37.76	35.62	32.97

## Sheet: Figure 4g
Binding energy (eV)	Intensity(a.u.)
41.3	23186.9
41.2	24770.2
41.1	26353.5
41	27730.9
40.9	28582.8
40.8	28793.6
40.7	28282.5
40.6	27021.4
40.5	25147.3
40.4	22968.1
40.3	20536.3
40.2	18074.3
40.1	15821.4
40	13746.7
39.9	11845.7
39.8	10180
39.7	8781.83
39.6	7592.58
39.5	6560.64
39.4	5731.61
39.3	5066.77
39.2	4587.22
39.1	4268.1
39	4045.78
38.9	3854.58
38.8	3757.47
38.7	3644.23
38.6	3534.75
38.5	3425.76
38.4	3363.77
38.3	3294.77
38.2	3259.47
38.1	3203.09
38	3189.99
37.9	3182.42
37.8	3156.12
37.7	3136.79
37.6	3123.51
37.5	3118.1
37.4	3106.75
37.3	3108.21
37.2	3117.39
37.1	3145.3
37	3175.39
36.9	3209.96
36.8	3255.91
36.7	3301.61
36.6	3338.11
36.5	3362.28
36.4	3377.64
36.3	3450.78
36.2	3480.61
36.1	3500.19
36	3510.46
35.9	3545.22
35.8	3538.64
35.7	3526.95
35.6	3567.58
35.5	3632.02
35.4	3666.61
35.3	3619.26
35.2	3611.09
35.1	3584.03
35	3515.87
34.9	3449.31
34.8	3408.95
34.7	3360.5
34.6	3271.45
34.5	3167.25
34.4	3064.48
34.3	2975.86
34.2	2854.44
34.1	2767.78
34	2698.46
33.9	2596.37
33.8	2540.23
33.7	2516.17
33.6	2443.59
33.5	2395.32
33.4	2363.07
33.3	2337.1
33.2	2284.56
33.1	2272.11
33	2267.27
32.9	2290.4
32.8	2273.79
32.7	2287.7
32.6	2303.5
32.5	2298.47
32.4	2302.33
32.3	2302.03
32.2	2322.59
32.1	2343.09
32	2395.33
31.9	2438.36
31.8	2502.59
31.7	2558.91
31.6	2640.48
31.5	2730.96
31.4	2852.86
31.3	2996.05
31.2	3174.58
31.1	3396.34
31	3601.52
30.9	3844.96
30.8	4129.69
30.7	4440.51
30.6	4713.64
30.5	5109.4
30.4	5527.24
30.3	5915.3
30.2	6243.53
30.1	6648.92
30	6944.5
29.9	7206.51
29.8	7399.51
29.7	7580.03
29.6	7603.04
29.5	7573.54
29.4	7416.29
29.3	7215.35
29.2	6907.52
29.1	6584.56
29	6272.97
28.9	6012.06
28.8	5775.56
28.7	5686.11
28.6	5680.65
28.5	5771.5
28.4	5893.67
28.3	6129.7
28.2	6324.57
28.1	6488.51
28	6645.34
27.9	6792.75
27.8	6890.01
27.7	7004.12
27.6	7155.4
27.5	7350.85
27.4	7631.92
27.3	7940.76
27.2	8289.42
27.1	8696.91
27	9028.64
26.9	9323.69
26.8	9567.87
26.7	9718.84
26.6	9809.03
26.5	9829.73
26.4	9674.39
26.3	9381.45
26.2	8974.78
26.1	8444.1
26	7839.75
25.9	7316.82
25.8	6889.43
25.7	6631.94
25.6	6481.5
25.5	6487.32
25.4	6544.15
25.3	6662.21
25.2	6757.04
25.1	6750.13
25	6578.31
24.9	6315.87
24.8	5899.09
24.7	5381.92
24.6	4835.07
24.5	4326
24.4	3865.57
24.3	3470.38
24.2	3153.65
24.1	2967.72
24	2840.36
23.9	2726.6
23.8	2651.91
23.7	2616.24
23.6	2570.31
23.5	2524.49
23.4	2511.59
23.3	2524.46
23.2	2511.31
23.1	2510.41
23	2521.28
22.9	2518.78
22.8	2515.56
22.7	2521.04
22.6	2500.65
22.5	2465.82
22.4	2413.83
22.3	2372.03
22.2	2301.54
22.1	2230.98
22	2173.14
21.9	2131.75
21.8	2085.59
21.7	2033.89
21.6	1988.43
21.5	1929.61
21.4	1833.31
21.3	1758.36
21.2	1718.96
21.1	1674.27
21	1659.57
20.9	1641.26
20.8	1612.27
20.7	1554.11
20.6	1516.72
20.5	1451.45
20.4	1416.2
20.3	1377.98
20.2	1351.64
20.1	1311.18
20	1293.36
19.9	1287.24
19.8	1262.37
19.7	1248.04
19.6	1233.27
19.5	1207.28
19.4	1161.71
19.3	1123.04
19.2	1100.93
19.1	1073.5
19	1048.72
18.9	1036.22
18.8	1041.36
18.7	1015.88
18.6	1006.93
18.5	1008.72
18.4	1008.44
18.3	995.394
18.2	1011.72
18.1	1006.58
18	993.963
17.9	986.509
17.8	983.023
17.7	970.383
17.6	984.229
17.5	985.949
17.4	981.256
17.3	982.221
17.2	983.436
17.1	952.64
17	957.588
16.9	985.628
16.8	992.373
16.7	985.991
16.6	998.712
16.5	985.375
16.4	963.527
16.3	966.053
16.2	979.063
16.1	1007.9
16	1019.17
15.9	1043.95
15.8	1070.7
15.7	1081.5
15.6	1099.12
15.5	1170.35
15.4	1191.96
15.3	1213.2
15.2	1248.99
15.1	1265.91
15	1240.2
14.9	1252.87
14.8	1270.04
14.7	1263
14.6	1282.64
14.5	1323.6
14.4	1342.71
14.3	1350.62
14.2	1391.58
14.1	1426.66
14	1457.02
13.9	1481.65
13.8	1480.04
13.7	1496.03
13.6	1492.29
13.5	1494.17
13.4	1527.18
13.3	1570.93
13.2	1577.61
13.1	1577.92
13	1563.24
12.9	1545.82
12.8	1526.35
12.7	1517.36
12.6	1491.67
12.5	1461.27
12.4	1445.37
12.3	1421.91
12.2	1391.74
12.1	1385.53
12	1380.05
11.9	1353.89
11.8	1331.46
11.7	1297.77
11.6	1278.07
11.5	1242.74
11.4	1206.91
11.3	1176.64
11.2	1158.3
11.1	1134.02
11	1112.79
10.9	1104.68
10.8	1109.76
10.7	1099.91
10.6	1072.26
10.5	1072.5
10.4	1079.52
10.3	1072.42
10.2	1091.72
10.1	1132.62
10	1154.29
9.9	1150.84
9.8	1166.74
9.7	1192.15
9.6	1194.45
9.5	1222.94
9.4	1287.65
9.3	1332.99
9.2	1354.64
9.1	1393.41
9	1398.92
8.9	1380.86
8.8	1382.3
8.7	1380.39
8.6	1377.68
8.5	1375.9
8.4	1372.58
8.3	1367.33
8.2	1389.43
8.1	1394.79
8	1409.73
7.9	1405.65
7.8	1429.81
7.7	1409.13
7.6	1399.77
7.5	1410.35
7.4	1416.62
7.3	1369.94
7.2	1367.51
7.1	1368.63
7	1351.43
6.9	1343.73
6.8	1387.72
6.7	1389.77
6.6	1391.49
6.5	1422.03
6.4	1470.46
6.3	1485.32
6.2	1529.74
6.1	1564.7
6	1590.51
5.9	1585.5
5.8	1592.84
5.7	1590.46
5.6	1616.48
5.5	1630.72
5.4	1701.88
5.3	1761.43
5.2	1832.74
5.1	1848.69
5	1876.5
4.9	1887.17
4.8	1908.33
4.7	1913.92
4.6	1953.71
4.5	1982.08
4.4	1980.92
4.3	1954.26
4.2	1932.13
4.1	1896.99
4	1852.01
3.9	1824.68
3.8	1799.77
3.7	1789.17
3.6	1761.98
3.5	1694.94
3.4	1595.35
3.3	1510.02
3.2	1412.01
3.1	1329.57
3	1292.41
2.9	1269.19
2.8	1236.89
2.7	1206.3
2.6	1179.79
2.5	1139.68
2.4	1115.72
2.3	1109.46
2.2	1084.49
2.1	1083.19
2	1082.09
1.9	1054.9
1.8	1035.13
1.7	1009.86
1.6	962.599
1.5	917.089
1.4	886.607
1.3	805.141
1.2	741.189
1.1	668.151
1	570.201
0.9	473.064
0.8	396.373
0.7	315.234
0.6	236.727
0.5	184.242
0.4	135.147
0.3	99.0836
0.2	71.2439
0.1	54.8946
0	44.5163
-0.1	37.9976
-0.2	32.3875
-0.3	29.7865
-0.4	27.6796
-0.5	26.6948
-0.6	24.6327
-0.7	22.7763
-0.8	23.4651
-0.9	22.2782
-1	21.6626
-1.1	19.8429
-1.2	17.7799
-1.3	16.2118
-1.4	16.0281
-1.5	14.1298
-1.6	14.947
-1.7	15.8289
-1.8	13.366
-1.9	12.5399
-2	12.4823
-2.1	12.7144
-2.2	12.7648
-2.3	13.8043
-2.4	14.1588
-2.5	12.467
-2.6	11.0592
-2.7	9.659
-2.8	9.63584
-2.9	8.1274
-3	8.48189
-3.1	8.39951
-3.2	8.29131
-3.3	8.88559
-3.4	10.9812
-3.5	12.7156
-3.6	14.0664
-3.7	15.4172

## Sheet: Figure 4h
Photo energy (eV)	(Ahv)2
0.9498	1.03047
0.95077	1.03176
0.95174	1.03305
0.95271	1.03119
0.95369	1.03564
0.95466	1.03694
0.95564	1.04141
0.95661	1.04272
0.95759	1.04085
0.95857	1.03898
0.95955	1.04029
0.96053	1.03842
0.96151	1.04291
0.9625	1.04423
0.96348	1.04874
0.96447	1.05327
0.96546	1.05139
0.96645	1.05272
0.96744	1.05405
0.96843	1.04895
0.96942	1.0535
0.97041	1.05161
0.97141	1.05294
0.97241	1.05751
0.9734	1.05562
0.9744	1.05696
0.9754	1.06155
0.9764	1.0629
0.97741	1.06751
0.97841	1.07213
0.97942	1.0735
0.98042	1.07487
0.98143	1.07624
0.98244	1.07433
0.98345	1.0757
0.98446	1.07708
0.98548	1.07516
0.98649	1.07654
0.98751	1.07462
0.98852	1.076
0.98954	1.07738
0.99056	1.08207
0.99158	1.08678
0.9926	1.08817
0.99363	1.08957
0.99465	1.08765
0.99568	1.08905
0.99671	1.08712
0.99773	1.08519
0.99876	1.08326
0.9998	1.08465
1.00083	1.08939
1.00186	1.0908
1.0029	1.09557
1.00394	1.10035
1.00497	1.10514
1.00601	1.10996
1.00705	1.1114
1.0081	1.10945
1.00914	1.1075
1.01018	1.10894
1.01123	1.10698
1.01228	1.10503
1.01333	1.10647
1.01438	1.11131
1.01543	1.11617
1.01648	1.11763
1.01754	1.11567
1.01859	1.11371
1.01965	1.11516
1.02071	1.11662
1.02177	1.11808
1.02283	1.11954
1.02389	1.12101
1.02496	1.12248
1.02602	1.12395
1.02709	1.12543
1.02816	1.12691
1.02923	1.13185
1.0303	1.13334
1.03137	1.13831
1.03244	1.13633
1.03352	1.13782
1.0346	1.13584
1.03568	1.14083
1.03675	1.14234
1.03784	1.14034
1.03892	1.14185
1.04	1.14336
1.04109	1.14137
1.04217	1.14288
1.04326	1.1444
1.04435	1.14591
1.04544	1.15096
1.04654	1.15249
1.04763	1.15402
1.04873	1.15556
1.04982	1.1571
1.05092	1.15864
1.05202	1.16018
1.05312	1.15817
1.05423	1.15972
1.05533	1.1577
1.05644	1.15925
1.05754	1.15723
1.05865	1.16235
1.05976	1.16391
1.06087	1.16906
1.06199	1.17062
1.0631	1.17219
1.06422	1.17377
1.06533	1.17534
1.06645	1.17692
1.06757	1.17851
1.0687	1.1801
1.06982	1.18168
1.07095	1.18328
1.07207	1.18487
1.0732	1.18647
1.07433	1.18808
1.07546	1.18968
1.07659	1.18763
1.07773	1.18924
1.07887	1.19085
1.08	1.19247
1.08114	1.19776
1.08228	1.19571
1.08342	1.20102
1.08457	1.20265
1.08571	1.20059
1.08686	1.20222
1.08801	1.20016
1.08916	1.20179
1.09031	1.20343
1.09146	1.20507
1.09262	1.21044
1.09377	1.20837
1.09493	1.21375
1.09609	1.21168
1.09725	1.21334
1.09841	1.21126
1.09958	1.21292
1.10074	1.21834
1.10191	1.22001
1.10308	1.22169
1.10425	1.22336
1.10542	1.22505
1.1066	1.22674
1.10777	1.22843
1.10895	1.23012
1.11013	1.23182
1.11131	1.23352
1.11249	1.23522
1.11367	1.23693
1.11486	1.23864
1.11604	1.24036
1.11723	1.24207
1.11842	1.2438
1.11961	1.24552
1.12081	1.24725
1.122	1.24514
1.1232	1.24687
1.1244	1.2486
1.1256	1.25034
1.1268	1.25208
1.128	1.25383
1.12921	1.25946
1.13041	1.26122
1.13162	1.26298
1.13283	1.26474
1.13404	1.26651
1.13526	1.26438
1.13647	1.26615
1.13769	1.26793
1.13891	1.26971
1.14013	1.27542
1.14135	1.27721
1.14257	1.279
1.1438	1.2808
1.14503	1.28261
1.14626	1.28441
1.14749	1.28623
1.14872	1.28407
1.14995	1.28986
1.15119	1.29168
1.15243	1.29351
1.15367	1.29135
1.15491	1.29318
1.15615	1.29501
1.15739	1.29685
1.15864	1.29869
1.15989	1.30053
1.16114	1.30238
1.16239	1.30423
1.16364	1.30609
1.1649	1.30795
1.16616	1.30981
1.16742	1.31168
1.16868	1.31355
1.16994	1.31543
1.1712	1.31731
1.17247	1.31919
1.17374	1.32108
1.17501	1.32297
1.17628	1.32487
1.17755	1.32677
1.17883	1.32867
1.1801	1.33058
1.18138	1.33249
1.18266	1.33441
1.18395	1.33633
1.18523	1.33413
1.18652	1.33605
1.1878	1.33384
1.18909	1.33577
1.19039	1.34184
1.19168	1.34378
1.19297	1.34573
1.19427	1.35184
1.19557	1.3538
1.19687	1.35577
1.19818	1.35354
1.19948	1.35551
1.20079	1.35329
1.2021	1.35945
1.20341	1.36143
1.20472	1.36341
1.20603	1.36962
1.20735	1.37162
1.20867	1.37362
1.20999	1.37563
1.21131	1.37339
1.21263	1.3754
1.21396	1.37741
1.21529	1.37943
1.21662	1.38145
1.21795	1.38348
1.21928	1.38551
1.22062	1.38754
1.22196	1.38958
1.2233	1.39163
1.22464	1.39368
1.22598	1.40005
1.22733	1.40211
1.22868	1.39985
1.23002	1.40192
1.23138	1.40399
1.23273	1.40607
1.23409	1.40815
1.23544	1.41023
1.2368	1.40796
1.23816	1.41442
1.23953	1.41652
1.24089	1.41862
1.24226	1.42073
1.24363	1.42284
1.245	1.42496
1.24638	1.42708
1.24775	1.42921
1.24913	1.42692
1.25051	1.42905
1.25189	1.43562
1.25328	1.43777
1.25466	1.43992
1.25605	1.43762
1.25744	1.43978
1.25883	1.44194
1.26023	1.4441
1.26162	1.45075
1.26302	1.45293
1.26442	1.45512
1.26583	1.45281
1.26723	1.45499
1.26864	1.45268
1.27005	1.45487
1.27146	1.45707
1.27287	1.45927
1.27429	1.46601
1.27571	1.46823
1.27713	1.47046
1.27855	1.47268
1.27997	1.47036
1.2814	1.47259
1.28283	1.47483
1.28426	1.47707
1.28569	1.47931
1.28713	1.48157
1.28856	1.48382
1.29	1.48609
1.29144	1.48836
1.29289	1.49063
1.29433	1.49754
1.29578	1.49983
1.29723	1.49748
1.29869	1.49977
1.30014	1.50673
1.3016	1.50905
1.30306	1.51136
1.30452	1.51369
1.30598	1.51601
1.30745	1.51835
1.30892	1.52069
1.31039	1.52303
1.31186	1.52066
1.31334	1.52301
1.31481	1.52536
1.31629	1.53246
1.31778	1.53483
1.31926	1.53721
1.32075	1.53959
1.32224	1.54198
1.32373	1.53959
1.32522	1.54199
1.32672	1.54918
1.32821	1.55159
1.32972	1.554
1.33122	1.55642
1.33272	1.55885
1.33423	1.56128
1.33574	1.56372
1.33725	1.56617
1.33877	1.56862
1.34028	1.57107
1.3418	1.57353
1.34333	1.576
1.34485	1.57847
1.34638	1.58095
1.34791	1.58344
1.34944	1.58593
1.35097	1.58842
1.35251	1.59093
1.35405	1.59344
1.35559	1.59595
1.35713	1.59847
1.35868	1.59604
1.36022	1.59857
1.36178	1.6011
1.36333	1.60363
1.36488	1.61116
1.36644	1.61372
1.368	1.61628
1.36957	1.61885
1.37113	1.62142
1.3727	1.61898
1.37427	1.62659
1.37584	1.62918
1.37742	1.63178
1.379	1.62933
1.38058	1.63194
1.38216	1.63455
1.38375	1.63716
1.38534	1.63979
1.38693	1.64751
1.38852	1.64505
1.39012	1.64769
1.39171	1.65034
1.39331	1.65299
1.39492	1.65565
1.39652	1.65832
1.39813	1.661
1.39975	1.66368
1.40136	1.66636
1.40298	1.66906
1.40459	1.67176
1.40622	1.67446
1.40784	1.68238
1.40947	1.68511
1.4111	1.68784
1.41273	1.69058
1.41437	1.69333
1.416	1.69608
1.41764	1.69885
1.41929	1.70161
1.42093	1.69912
1.42258	1.70717
1.42423	1.70467
1.42589	1.70745
1.42754	1.71025
1.4292	1.71305
1.43086	1.72118
1.43253	1.724
1.4342	1.72683
1.43587	1.72967
1.43754	1.73251
1.43921	1.73536
1.44089	1.73822
1.44257	1.74109
1.44426	1.74396
1.44594	1.74684
1.44763	1.74431
1.44933	1.75262
1.45102	1.75552
1.45272	1.75842
1.45442	1.76134
1.45612	1.76426
1.45783	1.76719
1.45954	1.77013
1.46125	1.77307
1.46296	1.77602
1.46468	1.77898
1.4664	1.78195
1.46813	1.78492
1.46985	1.7879
1.47158	1.78535
1.47331	1.79389
1.47505	1.79689
1.47679	1.7999
1.47853	1.80292
1.48027	1.80595
1.48202	1.81459
1.48377	1.81764
1.48552	1.8207
1.48728	1.82376
1.48903	1.82684
1.4908	1.82427
1.49256	1.82735
1.49433	1.83043
1.4961	1.83353
1.49787	1.83663
1.49965	1.83975
1.50143	1.84287
1.50321	1.84599
1.50499	1.84913
1.50678	1.85227
1.50857	1.85542
1.51037	1.85858
1.51217	1.86752
1.51397	1.86493
1.51577	1.86811
1.51758	1.8713
1.51939	1.8745
1.5212	1.87771
1.52302	1.88093
1.52484	1.88415
1.52666	1.88739
1.52848	1.89648
1.53031	1.89974
1.53214	1.89713
1.53398	1.9004
1.53582	1.90368
1.53766	1.90696
1.5395	1.91025
1.54135	1.91355
1.5432	1.91686
1.54506	1.92018
1.54691	1.92351
1.54877	1.92684
1.55064	1.93019
1.5525	1.93354
1.55437	1.9369
1.55625	1.94027
1.55812	1.94365
1.56	1.94704
1.56189	1.95648
1.56377	1.95989
1.56566	1.95725
1.56756	1.96067
1.56945	1.96411
1.57135	1.96755
1.57325	1.971
1.57516	1.97446
1.57707	1.97793
1.57898	1.9814
1.5809	1.98489
1.58282	1.98839
1.58474	1.99189
1.58667	1.99541
1.5886	1.99893
1.59053	2.00246
1.59247	2.00601
1.59441	2.00956
1.59635	2.01312
1.5983	2.01669
1.60025	2.02027
1.60221	2.02386
1.60416	2.02746
1.60612	2.03736
1.60809	2.03469
1.61006	2.03832
1.61203	2.04196
1.614	2.03928
1.61598	2.04926
1.61796	2.05293
1.61995	2.05661
1.62194	2.06029
1.62393	2.07039
1.62593	2.07411
1.62793	2.07783
1.62993	2.08157
1.63194	2.07888
1.63395	2.08263
1.63596	2.08639
1.63798	2.09015
1.64	2.10042
1.64203	2.09772
1.64406	2.10803
1.64609	2.10533
1.64813	2.10915
1.65017	2.11298
1.65221	2.11682
1.65426	2.12067
1.65631	2.12453
1.65836	2.13499
1.66042	2.13889
1.66249	2.14279
1.66455	2.14671
1.66662	2.15063
1.6687	2.15457
1.67077	2.15852
1.67285	2.16248
1.67494	2.16645
1.67703	2.17043
1.67912	2.17442
1.68122	2.17842
1.68332	2.17569
1.68542	2.18646
1.68753	2.1905
1.68964	2.19454
1.69176	2.1986
1.69388	2.20267
1.696	2.20675
1.69813	2.21084
1.70026	2.21495
1.7024	2.21906
1.70454	2.22319
1.70668	2.22733
1.70883	2.23148
1.71098	2.23564
1.71314	2.23289
1.7153	2.23707
1.71746	2.24125
1.71963	2.2524
1.7218	2.25662
1.72398	2.26085
1.72616	2.2651
1.72834	2.26935
1.73053	2.27362
1.73272	2.2779
1.73492	2.28219
1.73712	2.2865
1.73932	2.29081
1.74153	2.29514
1.74375	2.29238
1.74596	2.30383
1.74819	2.3082
1.75041	2.31258
1.75264	2.30981
1.75488	2.3142
1.75711	2.3186
1.75936	2.33021
1.7616	2.33465
1.76385	2.33911
1.76611	2.34357
1.76837	2.34805
1.77063	2.35254
1.7729	2.35705
1.77518	2.36157
1.77745	2.35879
1.77973	2.37064
1.78202	2.3752
1.78431	2.37977
1.78661	2.38435
1.78891	2.38895
1.79121	2.39356
1.79352	2.39818
1.79583	2.40282
1.79815	2.40747
1.80047	2.41213
1.80279	2.41681
1.80512	2.4215
1.80746	2.4262
1.8098	2.43092
1.81214	2.44319
1.81449	2.44795
1.81685	2.44516
1.8192	2.44993
1.82157	2.45472
1.82393	2.45952
1.82631	2.46433
1.82868	2.46916
1.83106	2.47401
1.83345	2.47886
1.83584	2.48374
1.83823	2.48862
1.84063	2.49353
1.84304	2.49844
1.84545	2.50337
1.84786	2.50832
1.85028	2.51328
1.8527	2.51825
1.85513	2.53105
1.85757	2.53606
1.86	2.5411
1.86245	2.54615
1.86489	2.55121
1.86735	2.55629
1.8698	2.56139
1.87227	2.5665
1.87473	2.57162
1.87721	2.57676
1.87968	2.58192
1.88217	2.57911
1.88465	2.58428
1.88715	2.58947
1.88964	2.59467
1.89214	2.59989
1.89465	2.60512
1.89716	2.61845
1.89968	2.62373
1.9022	2.62903
1.90473	2.63434
1.90726	2.63967
1.9098	2.64502
1.91234	2.65038
1.91489	2.65576
1.91745	2.66115
1.92	2.66657
1.92257	2.66375
1.92514	2.66918
1.92771	2.67463
1.93029	2.68009
1.93287	2.68557
1.93546	2.69106
1.93806	2.69657
1.94066	2.7021
1.94327	2.70765
1.94588	2.71321
1.94849	2.7272
1.95112	2.72439
1.95374	2.73
1.95638	2.73563
1.95901	2.74128
1.96166	2.74695
1.96431	2.75263
1.96696	2.75833
1.96962	2.76405
1.97229	2.76979
1.97496	2.77555
1.97763	2.78132
1.98032	2.78711
1.983	2.79292
1.9857	2.80741
1.9884	2.8046
1.9911	2.81046
1.99381	2.81634
1.99653	2.82224
1.99925	2.82816
2.00198	2.8341
2.00471	2.84006
2.00745	2.84603
2.01019	2.85203
2.01294	2.84922
2.0157	2.85523
2.01846	2.86126
2.02123	2.86731
2.024	2.87339
2.02678	2.87948
2.02957	2.88559
2.03236	2.89172
2.03516	2.89787
2.03796	2.91303
2.04077	2.91924
2.04359	2.92547
2.04641	2.92266
2.04923	2.92891
2.05207	2.93518
2.05491	2.94147
2.05775	2.93866
2.0606	2.9541
2.06346	2.96045
2.06633	2.96682
2.0692	2.97321
2.07207	2.97963
2.07496	2.98606
2.07784	2.99251
2.08074	2.99898
2.08364	3.00548
2.08655	3.01199
2.08946	3.01853
2.09238	3.02509
2.09531	3.03167
2.09824	3.03827
2.10118	3.04489
2.10413	3.05154
2.10708	3.05821
2.11004	3.06489
2.113	3.0716
2.11597	3.07834
2.11895	3.08509
2.12194	3.09187
2.12493	3.09867
2.12792	3.10549
2.13093	3.11233
2.13394	3.10955
2.13696	3.11642
2.13998	3.12331
2.14301	3.13022
2.14605	3.13716
2.1491	3.14412
2.15215	3.1511
2.1552	3.16791
2.15827	3.17496
2.16134	3.18204
2.16442	3.18913
2.1675	3.19626
2.1706	3.19349
2.1737	3.20064
2.1768	3.20781
2.17991	3.21501
2.18303	3.22223
2.18616	3.2395
2.1893	3.24679
2.19244	3.24404
2.19558	3.25136
2.19874	3.2587
2.2019	3.26607
2.20507	3.27346
2.20825	3.28088
2.21143	3.28833
2.21462	3.2958
2.21782	3.31354
2.22103	3.32108
2.22424	3.31836
2.22746	3.33625
2.23069	3.34387
2.23392	3.35152
2.23717	3.35919
2.24042	3.36689
2.24367	3.36418
2.24694	3.37191
2.25021	3.39015
2.25349	3.39796
2.25678	3.40579
2.26007	3.41365
2.26338	3.42154
2.26669	3.42946
2.27	3.4374
2.27333	3.44537
2.27666	3.44269
2.28	3.4614
2.28335	3.46945
2.28671	3.47753
2.29007	3.48564
2.29345	3.49378
2.29683	3.50195
2.30021	3.51015
2.30361	3.51837
2.30702	3.52663
2.31043	3.53491
2.31385	3.53226
2.31728	3.54058
2.32071	3.54892
2.32416	3.5573
2.32761	3.5657
2.33107	3.57414
2.33454	3.5826
2.33801	3.5911
2.3415	3.61079
2.34499	3.61937
2.34849	3.63923
2.352	3.63663
2.35552	3.6453
2.35905	3.65401
2.36259	3.66275
2.36613	3.67151
2.36968	3.68031
2.37324	3.68914
2.37681	3.69801
2.38039	3.7069
2.38398	3.71583
2.38757	3.71326
2.39117	3.72223
2.39479	3.73122
2.39841	3.74025
2.40204	3.76095
2.40568	3.77007
2.40933	3.77923
2.41298	3.78842
2.41665	3.79764
2.42032	3.79512
2.424	3.7926
2.4277	3.80186
2.4314	3.82301
2.43511	3.83237
2.43883	3.84177
2.44256	3.83927
2.44629	3.84871
2.45004	3.85819
2.4538	3.8677
2.45756	3.88929
2.46134	3.8989
2.46512	3.90854
2.46892	3.93038
2.47272	3.92794
2.47653	3.93769
2.48035	3.93525
2.48418	3.93281
2.48802	3.94261
2.49188	3.95244
2.49574	3.96232
2.4996	3.97223
2.50348	3.98218
2.50737	4.00459
2.51127	4.01465
2.51518	4.02474
2.5191	4.03488
2.52303	4.04504
2.52697	4.05525
2.53091	4.05288
2.53487	4.06314
2.53884	4.07343
2.54282	4.08376
2.54681	4.10688
2.55081	4.13012
2.55481	4.14064
2.55883	4.13833
2.56286	4.14889
2.5669	4.14659
2.57095	4.1572
2.57501	4.1549
2.57908	4.17855
2.58316	4.18928
2.58725	4.20006
2.59136	4.21088
2.59547	4.22174
2.59959	4.23264
2.60373	4.23039
2.60787	4.24135
2.61203	4.25234
2.61619	4.27667
2.62037	4.27446
2.62456	4.29894
2.62875	4.31015
2.63296	4.32139
2.63719	4.33268
2.64142	4.35754
2.64566	4.3554
2.64991	4.36682
2.65418	4.37829
2.65845	4.40347
2.66274	4.41507
2.66704	4.41297
2.67135	4.42462
2.67567	4.45013
2.68001	4.44806
2.68435	4.45985
2.68871	4.47169
2.69307	4.48358
2.69745	4.49551
2.70184	4.50749
2.70625	4.51952
2.71066	4.53159
2.71509	4.54372
2.71952	4.55589
2.72397	4.58233
2.72843	4.59464
2.73291	4.607
2.73739	4.61941
2.74189	4.63187
2.7464	4.64438
2.75092	4.65694
2.75546	4.66955
2.76001	4.68222
2.76456	4.68036
2.76914	4.6785
2.77372	4.70587
2.77832	4.7187
2.78292	4.74631
2.78755	4.75929
2.79218	4.77232
2.79683	4.7854
2.80149	4.79854
2.80616	4.81173
2.81084	4.82498
2.81554	4.83828
2.82025	4.86672
2.82498	4.88017
2.82971	4.90886
2.83447	4.92247
2.83923	4.93614
2.84401	4.94986
2.8488	4.96364
2.8536	4.96207
2.85842	4.97592
2.86325	5.00532
2.86809	5.01933
2.87295	5.04899
2.87782	5.06317
2.8827	5.0774
2.8876	5.09169
2.89251	5.09027
2.89744	5.10464
2.90238	5.10323
2.90733	5.11768
2.9123	5.14812
2.91728	5.16273
2.92228	5.17741
2.92729	5.20823
2.93231	5.22308
2.93735	5.2542
2.94241	5.26922
2.94747	5.28431
2.95256	5.28312
2.95765	5.31468
2.96276	5.32996
2.96789	5.36182
2.97303	5.37729
2.97819	5.39282
2.98336	5.40841
2.98854	5.40738
2.99374	5.43981
2.99896	5.42204
3.00419	5.45464
3.00944	5.47053
3.0147	5.50343
3.01998	5.51951
3.02527	5.51862
3.03058	5.55189
3.0359	5.56818
3.04124	5.60177
3.04659	5.61826
3.05196	5.63482
3.05735	5.65145
3.06275	5.66816
3.06817	5.70245
3.07361	5.7018
3.07906	5.73634
3.08452	5.73574
3.09001	5.75282
3.0955	5.76998
3.10102	5.78722
3.10655	5.80453
3.1121	5.82192
3.11767	5.85737
3.12325	5.91113
3.12885	5.96529
3.13446	5.98328
3.1401	6.00134
3.14575	6.00112
3.15141	6.0009
3.1571	6.00067
3.1628	6.0189
3.16852	6.03721
3.17425	6.07419
3.18001	6.1114
3.18578	6.13007
3.19157	6.16765
3.19737	6.16768
3.2032	6.16771
3.20904	6.20563
3.2149	6.22474
3.22078	6.26305
3.22667	6.26323
3.23259	6.30183
3.23852	6.32135
3.24447	6.36035
3.25044	6.38012
3.25643	6.4195
3.26244	6.43952
3.26846	6.45962
3.27451	6.49957
3.28057	6.51993
3.28665	6.54038
3.29275	6.56093
3.29887	6.58158
3.30501	6.62241
3.31117	6.62317
3.31735	6.66432
3.32355	6.66515
3.32977	6.66599
3.33601	6.70754
3.34226	6.74935
3.34854	6.77086
3.35484	6.81311
3.36116	6.83489
3.36749	6.85678
3.37385	6.89964
3.38023	6.92181
3.38663	6.94408
3.39305	6.96646
3.39949	7.01012
3.40595	7.05405
3.41243	7.07689
3.41894	7.12129
3.42546	7.14443
3.43201	7.16768
3.43857	7.19105
3.44516	7.23627
3.45177	7.25994
3.4584	7.28372
3.46506	7.32962
3.47173	7.37581
3.47843	7.4223
3.48515	7.46909
3.49189	7.49376
3.49865	7.51855
3.50544	7.52093
3.51225	7.52332
3.51908	7.54834
3.52593	7.55079
3.53281	7.57598
3.53971	7.60129
3.54663	7.64966
3.55357	7.69834
3.56054	7.74733
3.56754	7.7734
3.57455	7.79959
3.58159	7.82592
3.58866	7.85238
3.59574	7.90255
3.60285	7.92936
3.60999	7.95631
3.61715	8.03113
3.62433	8.05851
3.63154	8.06199
3.63878	8.08958
3.64603	8.11731
3.65332	8.14518
3.66063	8.12454
3.66796	8.15253
3.67532	8.15623
3.6827	8.18443
3.69011	8.21277
3.69755	8.26596
3.70501	8.26991
3.71249	8.2987
3.72001	8.35259
3.72755	8.38177
3.73511	8.38597
3.7427	8.41537
3.75032	8.44493
3.75797	8.44928
3.76564	8.42829
3.77334	8.43262
3.78107	8.43698
3.78882	8.41586
3.7966	8.44573
3.80441	8.50143
3.81225	8.53171
3.82011	8.56215
3.82801	8.56682
3.83593	8.5715
3.84388	8.52423
3.85186	8.55486
3.85986	8.58566
3.8679	8.56425
3.87596	8.56897
3.88406	8.59999
3.89218	8.63118
3.90033	8.66253
3.90852	8.66749
3.91673	8.64589
3.92497	8.65084
3.93324	8.6558
3.94155	8.66079
3.94988	8.66579
3.95824	8.67081
3.96664	8.70278
3.97506	8.7079
3.98352	8.71304
3.99201	8.7182
4.00053	8.72339
4.00908	8.72859
4.01766	8.81589
4.02628	8.84881
4.03492	8.88192
4.0436	8.85985
4.05231	8.89312
4.06106	8.87097
4.06984	8.87656
4.07865	8.91009
4.08749	8.97187
4.09637	9.0341
4.10528	9.09677
4.11423	9.1314
4.12321	9.13764
4.13222	9.14391
4.14127	9.17891
4.15035	9.18529
4.15947	9.22059
4.16862	9.25608
4.17781	9.35013
4.18703	9.38627
4.19629	9.45208
4.20559	9.48876
4.21492	9.52564
4.22429	9.5926
4.23369	9.66006
4.24313	9.75825
4.25261	9.85733
4.26213	9.92664
4.27168	10.0273
4.28127	10.0978
4.2909	10.1377
4.30056	10.1778
4.31026	10.281
4.32001	10.3535
4.32979	10.4903
4.33961	10.5642
4.34947	10.6387
4.35937	10.7462
4.36931	10.7893
4.37928	10.8984
4.3893	11.0084
4.39936	11.0861
4.40946	11.2314
4.4196	11.3445
4.42978	11.4585
4.44001	11.5394
4.45027	11.6553
4.46058	11.7376
4.47093	11.8205
4.48132	11.9391
4.49175	12.0234
4.50223	12.1085
4.51275	12.1941
4.52331	12.2804
4.53392	12.4398
4.54457	12.5278
4.55527	12.6899
4.56601	12.7797
4.57679	12.8332
4.58762	12.9242
4.5985	13.0534
4.60942	13.1461
4.62039	13.2395
4.6314	13.3336
4.64246	13.4284
4.65357	13.5626
4.66472	13.6203
4.67592	13.6393
4.68717	13.6585
4.69847	13.7169
4.70982	13.8151
4.72121	13.8745
4.73265	13.9342
4.74415	14.0744
4.75569	14.2159
4.76728	14.3181
4.77892	14.3803
4.79062	14.4429
4.80236	14.4237
4.81416	14.4045
4.826	14.4676
4.8379	14.5311
4.84985	14.5951
4.86186	14.6594
4.87392	14.8084
4.88603	14.9587
4.89819	14.9825
4.91041	15.0492
4.92268	15.0734
4.93501	15.1407
4.94739	15.2086
4.95983	15.2768
4.97232	15.3456
4.98487	15.4148
4.99748	15.4404
5.01014	15.4221
5.02287	15.3596
5.03565	15.297
5.04848	15.2783
5.06138	15.3926
5.07433	15.4631
5.08735	15.4893
5.10042	15.4708
5.11356	15.4971
5.12675	15.4786
5.14001	15.4148
5.15333	15.4411
5.16671	15.513
5.18015	15.5398
5.19365	15.5211
5.20722	15.411
5.22085	15.2552
5.23455	15.009
5.24831	14.9439
5.26214	14.9692
5.27603	15.0403
5.28999	15.1576
5.30401	15.276
5.3181	15.3027
5.33226	15.2831
5.34648	15.4031
5.36078	15.4304
5.37514	15.4578
5.38957	15.3913
5.40408	15.3716
5.41865	15.399
5.43329	15.2376
5.44801	15.1233
5.4628	15.103
5.47766	15.0353
5.49259	15.2042
5.5076	15.5189
5.52268	15.7896
5.53783	15.9168
5.55306	16.0945
5.56837	16.2243
5.58375	16.2554
5.59921	16.137

## Sheet: Figure5a
Concentration (µg/mL)	CaO2					Concentration (µg/mL)	BST					BST-CaO2
0	99.7837	99.9856	99.8991	100.534	99.1781	0	97.86	96.32	121.32	91.32	132.93	97.6792	101.281	104.482	100.213	96.3454
5	94.9387	102.466	101.168	99.4088	98.5436	50	93.24	86.94	96.74	98.32	95.32	72.4702	73.2705	73.4039	74.4709	74.4709
10	95.602	100.101	99.2069	96.6114	98.6013	100	91.32	84.32	87.43	95.82	81.29	53.3967	60.3325	59.936	60.4659	63.0002
15	80.6921	97.765	93.5544	90.8147	90.9589	150	81.23	88.59	83.29	91.74	86.33	42.8597	45.3939	42.993	46.7277	46.1942
20	75.8471	77.0296	76.597	73.5977	76.597	200	73.62	84.39	82.93	80.22	87.18	32.5893	28.8547	32.456	38.9916	36.9909

[truncated: 27 more sheets: Figure5b, Figure 6e, Figure 7b, Figure 7c, Figure 7e, Figure 7f, Figure 7g, Figure 7h, Figure 10b, Figure 10c, Figure 10d, SI Figure 1, SI Figure 3, SI Figure 4, SI Figure 5, SI Figure 6, SI Figure 7, SI Figure 8, SI Figure 9, SI Figure 13 …]
